# Supplementary material for: Transcriptome profiling unveils GAP43 regulates ABC transporters and EIF2 signaling in colorectal cancer cells
Source: BMC Cancer. 2021 Jan 5;21:24. doi: 10.1186/s12885-020-07728-x (PMC7786480; doi:10.1186/s12885-020-07728-x)
Supplement: Supplementary file 5 — Additional file 5: Supplementary Table S1. Quality Control (QC) of our RNA-seq data. [file 12885_2020_7728_MOESM5_ESM.xlsx]

## Sheet: mapstat
Supplementary Table S1. QC of RNA-seq data.
Sample name	SW_Con_1	SW_Con_2	SW_GAP_1	SW_GAP_2
Clean reads	28506301	27436701	29592937	25180040
Clean bases	8.55G	8.23G	8.88G	7.55G
Error rate(%)	0.01	0.01	0.01	0.01
Q20(%)	97.95	97.91	97.76	97.96
Q30(%)	94.6	94.5	94.22	94.66
GC content(%)	50.66	50.56	50.1	50.21
Total reads	28506301	27436701	29592937	25180040
Total mapped reads	27419929	26415423	28416894	24127928
Uniquely mapped reads	26780934	25805043	27775133	23538077
Multiple mapped reads	638995	610380	641761	589851
Total mapping rate	0.9619	0.9627	0.9603	0.9582
Uniquely mapping rate	0.9395	0.9405	0.9386	0.9348
Multiple mapping rate	0.0224	0.0222	0.0217	0.0234
