# Supplementary material for: Transcriptome profiling unveils GAP43 regulates ABC transporters and EIF2 signaling in colorectal cancer cells
Source: BMC Cancer. 2021 Jan 5;21:24. doi: 10.1186/s12885-020-07728-x (PMC7786480; doi:10.1186/s12885-020-07728-x)
Supplement: Supplementary file 6 — Additional file 6: Supplementary Table S2. GAP43 overexpression related genes revealed by RNA-seq. (p-value< 0.05). [file 12885_2020_7728_MOESM6_ESM.xlsx]

## Sheet: Different Gene Expression
Supplementary Data S2. GAP43 overexpression related genes revealed by RNA-seq. (p-value<0.05)
ID	SW_Con_1	SW_Con_2	SW_GAP_1	SW_GAP_2	log2FoldChange	pvalue	GeneName	Chrom	Strand	Start	End	GeneLength	GeneType	GeneDescription
ENSG00000168386	258.279	260.062	812.007	881.983	1.37353	1.51495e-10	FILIP1L	chr3	-	99830141	100114513	5903	protein_coding	filamin_A_interacting_protein_1-like
ENSG00000172020	188.369	177.993	687.506	406.681	1.15111	1.63984e-06	GAP43	chr3	+	115623324	115721490	2087	protein_coding	growth_associated_protein_43
ENSG00000189334	528.209	1058.37	269.143	247.238	-1.15566	2.22008e-06	S100A14	chr1	-	153614255	153616986	1277	protein_coding	S100_calcium_binding_protein_A14
ENSG00000205420	78.6487	158.808	24.7173	17.1553	-1.26396	2.96164e-06	KRT6A	chr12	-	52487174	52493257	2928	protein_coding	keratin_6A_type_II
ENSG00000107317	185.456	137.492	311.254	802.261	1.14194	1.05871e-05	PTGDS	chr9	+	136977505	136985435	2378	protein_coding	prostaglandin_D2_synthase
ENSG00000127377	3.88389	7.46079	28.3791	123.114	1.13218	1.37234e-05	CRYGN	chr7	-	151428835	151440813	2716	protein_coding	crystallin_gamma_N
ENSG00000185567	702.984	1431.41	438.502	311.822	-1.06607	1.46694e-05	AHNAK2	chr14	-	104937244	104978357	18771	protein_coding	AHNAK_nucleoprotein_2
ENSG00000164951	1148.66	845.201	2149.49	2162.57	0.905115	1.7569e-05	PDP1	chr8	+	93857807	93926066	5603	protein_coding	pyruvate_dehyrogenase_phosphatase_catalytic_subunit_1
ENSG00000223855	103.894	77.8054	176.683	505.576	1.12818	2.13952e-05	HRAT92	chr7	+	520391	525232	3506	lincRNA	heart_tissue-associated_transcript_92
ENSG00000050438	120.401	137.492	309.423	318.886	0.956058	5.07507e-05	SLC4A8	chr12	+	51391317	51515763	17980	protein_coding	solute_carrier_family_4_sodium_bicarbonate_cotransporter_member_8
ENSG00000215915	42.7228	24.514	78.729	223.018	1.07733	6.91206e-05	ATAD3C	chr1	+	1449689	1470158	3976	protein_coding	ATPase_family_AAA_domain_containing_3C
ENSG00000233017	54.3744	49.0281	97.0381	315.859	1.06246	8.22305e-05	RP5-908M14.5	chr20	+	62427827	62447621	1386	antisense	NA
ENSG00000147403	19679.7	23253.2	12485.9	8467.64	-0.835159	9.26455e-05	RPL10	chrX	+	154389955	154409168	4825	protein_coding	ribosomal_protein_L10
ENSG00000090238	128.168	105.517	311.254	256.32	0.926488	0.000126054	YPEL3	chr16	-	30092314	30096915	3181	protein_coding	yippee_like_3
ENSG00000261150	276.727	228.087	371.674	1162.52	1.00062	0.000132174	EPPK1	chr8	-	143857324	143878464	16002	protein_coding	epiplakin_1
ENSG00000170523	220.411	160.94	377.167	509.612	0.900248	0.000146554	KRT83	chr12	-	52314301	52321398	1875	protein_coding	keratin_83_type_II
ENSG00000185215	457.328	397.554	813.838	887.028	0.801618	0.000169574	TNFAIP2	chr14	+	103123442	103137439	5029	protein_coding	TNF_alpha_induced_protein_2
ENSG00000238268	88.3585	73.5421	148.304	348.151	0.987451	0.000176934	RP11-229P13.19	chr9	+	136975094	136976981	686	lincRNA	NA
ENSG00000111859	39.8099	74.6079	97.9536	365.306	1.01186	0.000185873	NEDD9	chr6	-	11183298	11382348	10359	protein_coding	neural_precursor_cell_expressed_developmentally_down-regulated_9
ENSG00000184220	1231.19	1336.55	729.617	593.37	-0.779746	0.000205478	CMSS1	chr3	+	99817834	100178603	4081	protein_coding	cms1_ribosomal_small_subunit_homolog_(yeast)
ENSG00000187244	554.425	413.541	745.179	1602.5	0.900483	0.000262288	BCAM	chr19	+	44809059	44821420	5024	protein_coding	basal_cell_adhesion_molecule_(Lutheran_blood_group)
ENSG00000171812	24.2743	14.9216	39.3645	174.58	0.971216	0.000282056	COL8A2	chr1	-	36095236	36125220	4670	protein_coding	collagen_type_VIII_alpha_2
ENSG00000188338	112.633	99.122	166.613	466.22	0.951593	0.000320101	SLC38A3	chr3	+	50205246	50221486	3968	protein_coding	solute_carrier_family_38_member_3
ENSG00000196754	794.255	1232.1	570.328	341.087	-0.843451	0.000430239	S100A2	chr1	-	153561108	153567890	1567	protein_coding	S100_calcium_binding_protein_A2
ENSG00000110237	164.094	157.743	213.301	753.823	0.931955	0.000463065	ARHGEF17	chr11	+	73308289	73369091	9539	protein_coding	Rho_guanine_nucleotide_exchange_factor_17
ENSG00000173482	253.424	208.902	107.108	92.8403	-0.856239	0.000495046	PTPRM	chr18	+	7566782	8406861	9900	protein_coding	protein_tyrosine_phosphatase_receptor_type_M
ENSG00000078814	2779.89	2241.44	3362.46	8522.13	0.865156	0.000507464	MYH7B	chr20	+	34975403	35002437	7931	protein_coding	myosin_heavy_chain_7B_cardiac_muscle_beta
ENSG00000196352	129.139	238.745	81.4754	41.3745	-0.921886	0.000539951	CD55	chr1	+	207321508	207386804	5568	protein_coding	CD55_molecule_decay_accelerating_factor_for_complement_(Cromer_blood_group)
ENSG00000110665	668.029	547.835	838.556	1951.66	0.837889	0.000730409	C11orf21	chr11	-	2295645	2303049	4199	protein_coding	chromosome_11_open_reading_frame_21
ENSG00000230461	558.309	406.08	858.696	993.996	0.743526	0.000745876	PROX1-AS1	chr1	-	213817751	213988508	10290	processed_transcript	PROX1_antisense_RNA_1
ENSG00000169288	988.45	1381.31	689.337	529.795	-0.75107	0.00075072	MRPL1	chr4	+	77862520	77952790	1943	protein_coding	mitochondrial_ribosomal_protein_L1
ENSG00000173546	94.1843	73.5421	119.924	400.626	0.905605	0.000753568	CSPG4	chr15	-	75674322	75712848	8290	protein_coding	chondroitin_sulfate_proteoglycan_4
ENSG00000073605	222.353	132.163	270.974	661.991	0.879242	0.000753933	GSDMB	chr17	-	39904595	39919854	5905	protein_coding	gasdermin_B
ENSG00000124107	318.479	264.325	159.289	89.8129	-0.842147	0.000778748	SLPI	chr20	-	45252239	45254564	596	protein_coding	secretory_leukocyte_peptidase_inhibitor
ENSG00000132677	16.5065	14.9216	18.3091	193.754	0.860021	0.000833659	RHBG	chr1	+	156369212	156385219	3383	protein_coding	Rh_family_B_glycoprotein_(gene/pseudogene)
ENSG00000279588	8.73875	8.52662	33.8718	62.5663	0.87945	0.000843527	AC087762.1	chr15	-	100783470	100785235	1766	protein_coding	NA
ENSG00000142623	1036.03	1532.66	1965.48	3197.94	0.76396	0.0009768	PADI1	chr1	+	17205126	17246005	4903	protein_coding	peptidyl_arginine_deiminase_type_I
ENSG00000213741	14024.7	14929.1	8920.18	8329.39	-0.634969	0.00103054	RPS29	chr14	-	49570984	49599164	9783	protein_coding	ribosomal_protein_S29
ENSG00000128596	152.443	61.818	198.653	401.635	0.873233	0.00103114	CCDC136	chr7	+	128790757	128822132	6188	protein_coding	coiled-coil_domain_containing_136
ENSG00000111181	19.4194	10.6583	36.6181	105.959	0.875011	0.00103327	SLC6A12	chr12	-	190077	214570	5280	protein_coding	solute_carrier_family_6_(neurotransmitter_transporter)_member_12
ENSG00000054356	2.91292	4.26331	8.23908	93.8494	0.775618	0.00109769	PTPRN	chr2	-	219289623	219309648	8261	protein_coding	protein_tyrosine_phosphatase_receptor_type_N
ENSG00000204228	273.814	263.259	129.994	130.178	-0.772647	0.00114803	HSD17B8	chr6	+	33204642	33206831	1171	protein_coding	hydroxysteroid_(17-beta)_dehydrogenase_8
ENSG00000181649	1274.89	1540.12	901.722	539.886	-0.739462	0.00124402	PHLDA2	chr11	-	2928273	2929455	955	protein_coding	pleckstrin_homology-like_domain_family_A_member_2
ENSG00000214402	18.4485	13.8558	43.9418	87.7946	0.868272	0.0012628	LCNL1	chr9	+	136981904	136986410	4052	protein_coding	lipocalin-like_1
ENSG00000170006	88.3585	149.216	49.4345	33.3014	-0.857408	0.00138233	TMEM154	chr4	-	152618632	152680165	11587	protein_coding	transmembrane_protein_154
ENSG00000026508	408.779	510.532	277.382	127.151	-0.804964	0.00141224	CD44	chr11	+	35138870	35232402	10057	protein_coding	CD44_molecule_(Indian_blood_group)
ENSG00000198743	3311.99	4252.65	7918.67	5694.54	0.683179	0.00142367	SLC5A3	chr21	+	34073570	34106260	11574	protein_coding	solute_carrier_family_5_(sodium/myo-inositol_cotransporter)_member_3
ENSG00000163053	212.643	231.285	111.685	95.8677	-0.780415	0.00143738	SLC16A14	chr2	-	230034974	230068999	4946	protein_coding	solute_carrier_family_16_member_14
ENSG00000159337	67.968	77.8054	146.473	194.763	0.81362	0.00144923	PLA2G4D	chr15	-	42067009	42094554	5138	protein_coding	phospholipase_A2_group_IVD
ENSG00000115758	10561.3	12878.4	7768.54	5079.98	-0.691738	0.00147447	ODC1	chr2	-	10439968	10448504	2968	protein_coding	ornithine_decarboxylase_1
ENSG00000178057	637.929	666.142	379.913	342.096	-0.684173	0.00150229	NDUFAF3	chr3	+	49020459	49023495	2434	protein_coding	NADH:ubiquinone_oxidoreductase_complex_assembly_factor_3
ENSG00000107738	425.286	410.344	839.471	675.11	0.686155	0.00154562	C10orf54	chr10	-	71747559	71773498	5128	protein_coding	chromosome_10_open_reading_frame_54
ENSG00000174498	129.139	72.4763	146.473	416.772	0.844829	0.00159949	IGDCC3	chr15	-	65327127	65378040	5552	protein_coding	immunoglobulin_superfamily_DCC_subclass_member_3
ENSG00000005471	10.6807	6.39497	21.9709	82.7489	0.809986	0.00161852	ABCB4	chr7	-	87401697	87480435	7494	protein_coding	ATP_binding_cassette_subfamily_B_member_4
ENSG00000130653	361.202	289.905	440.333	1012.16	0.791876	0.00163213	PNPLA7	chr9	-	137459953	137550534	9976	protein_coding	patatin_like_phospholipase_domain_containing_7
ENSG00000152926	151.472	122.57	210.554	416.772	0.797913	0.00171941	ZNF117	chr7	-	64971776	65006684	10691	protein_coding	zinc_finger_protein_117
ENSG00000139410	287.408	306.958	167.528	127.151	-0.743577	0.00183271	SDSL	chr12	+	113422237	113438276	2216	protein_coding	serine_dehydratase-like
ENSG00000166924	15.5356	10.6583	24.7173	109.996	0.813856	0.0018585	NYAP1	chr7	+	100483927	100494799	3586	protein_coding	neuronal_tyrosine-phosphorylated_phosphoinositide-3-kinase_adaptor_1
ENSG00000169992	634.045	370.908	805.599	1227.11	0.743613	0.00191216	NLGN2	chr17	+	7404874	7419860	5550	protein_coding	neuroligin_2
ENSG00000116649	3989.72	2950.21	2269.41	1485.44	-0.693125	0.00192267	SRM	chr1	-	11054584	11060024	1898	protein_coding	spermidine_synthase
ENSG00000159650	80.5907	68.213	109.854	292.649	0.82785	0.00194092	UROC1	chr3	-	126481281	126517773	3329	protein_coding	urocanate_hydratase_1
ENSG00000179431	995.246	751.409	546.526	381.452	-0.703386	0.00198116	FJX1	chr11	+	35618419	35620868	2450	protein_coding	four_jointed_box_1
ENSG00000148204	338.869	182.257	456.811	639.791	0.758971	0.00203103	CRB2	chr9	+	123356170	123380324	6349	protein_coding	crumbs_family_member_2
ENSG00000164764	239.83	206.771	393.645	444.019	0.699443	0.00208359	SBSPON	chr8	-	73064540	73124088	4383	protein_coding	somatomedin_B_and_thrombospondin_type_1_domain_containing
ENSG00000159166	3756.69	4282.5	2646.58	2081.84	-0.632159	0.00208648	LAD1	chr1	-	201373244	201399915	3482	protein_coding	ladinin_1
ENSG00000184508	113.604	144.953	43.9418	60.548	-0.804504	0.00222761	HDDC3	chr15	-	90929964	90932569	2606	protein_coding	HD_domain_containing_3
ENSG00000163170	942.814	981.627	606.946	500.53	-0.646568	0.00226471	BOLA3	chr2	-	74135398	74147994	3156	protein_coding	bolA_family_member_3
ENSG00000279483	537.918	754.606	391.814	285.585	-0.706586	0.00227366	AC090498.1	chr7	+	137513832	137514238	407	protein_coding	NA
ENSG00000167525	156.326	92.727	216.963	341.087	0.775932	0.002313	PROCA1	chr17	-	28703197	28711854	4829	protein_coding	protein_interacting_with_cyclin_A1
ENSG00000125148	1645.8	2792.47	1410.71	752.813	-0.742643	0.00232463	MT2A	chr16	+	56608199	56609497	1299	protein_coding	metallothionein_2A
ENSG00000065911	1772.99	3562	1553.53	1095.92	-0.733895	0.00233775	MTHFD2	chr2	+	74198562	74217565	4870	protein_coding	methylenetetrahydrofolate_dehydrogenase_(NADP+_dependent)_2_methenyltetrahydrofolate_cyclohydrolase
ENSG00000146013	470.921	670.406	821.162	1420.86	0.720779	0.00239925	GFRA3	chr5	-	138252379	138274671	2039	protein_coding	GDNF_family_receptor_alpha_3
ENSG00000122861	776.778	1478.3	694.829	285.585	-0.780789	0.00247717	PLAU	chr10	+	73909177	73917497	2950	protein_coding	plasminogen_activator_urokinase
ENSG00000140105	2736.2	4275.04	2136.67	1758.92	-0.66847	0.00249452	WARS	chr14	-	100333788	100376805	6358	protein_coding	tryptophanyl-tRNA_synthetase
ENSG00000197461	2644.93	2974.73	3806.46	6424.14	0.67545	0.00253528	PDGFA	chr7	-	497258	520296	4151	protein_coding	platelet-derived_growth_factor_alpha_polypeptide
ENSG00000178226	24.2743	26.6457	43.0263	138.251	0.813086	0.00258578	PRSS36	chr16	-	31138925	31150094	3685	protein_coding	protease_serine_36
ENSG00000054179	79.6197	63.9497	90.6299	325.95	0.81245	0.00263322	ENTPD2	chr9	-	137048098	137054045	2633	protein_coding	ectonucleoside_triphosphate_diphosphohydrolase_2
ENSG00000145198	22.3324	25.5799	56.7581	93.8494	0.811507	0.00273194	VWA5B2	chr3	+	184230429	184242329	5730	protein_coding	von_Willebrand_factor_A_domain_containing_5B2
ENSG00000198727	2140.99	1533.73	2513.84	4493.67	0.700246	0.00273692	MT-CYB	chrMT	+	14747	15887	1141	protein_coding	mitochondrially_encoded_cytochrome_b
ENSG00000152527	57.2873	47.9623	85.1372	200.818	0.804482	0.00273908	PLEKHH2	chr2	+	43637273	43767987	9835	protein_coding	pleckstrin_homology_MyTH4_and_FERM_domain_containing_H2
ENSG00000254369	55.3454	39.4356	90.6299	158.434	0.79996	0.0027631	HOXA-AS3	chr7	+	27129977	27155928	5967	antisense	HOXA_cluster_antisense_RNA_3
ENSG00000180354	104.865	74.6079	155.627	251.274	0.769813	0.00277761	MTURN	chr7	+	30134810	30162762	6532	protein_coding	maturin_neural_progenitor_differentiation_regulator_homolog_(Xenopus)
ENSG00000204616	112.633	104.451	151.05	371.361	0.784408	0.00280746	TRIM31	chr6	-	30102897	30113106	3535	protein_coding	tripartite_motif_containing_31
ENSG00000198959	3061.47	2304.32	4145.17	4979.06	0.625548	0.0028178	TGM2	chr20	-	38127387	38166578	8036	protein_coding	transglutaminase_2
ENSG00000233429	48.5486	35.1723	52.1809	234.119	0.806398	0.00284268	HOTAIRM1	chr7	+	27095647	27100265	1496	antisense	HOXA_transcript_antisense_RNA_myeloid-specific_1
ENSG00000198788	28.1582	30.909	42.1109	168.525	0.802461	0.00290687	MUC2	chr11	+	1074875	1110511	12667	processed_transcript	mucin_2_oligomeric_mucus/gel-forming
ENSG00000100889	1178.76	2173.22	952.987	811.343	-0.695742	0.00292856	PCK2	chr14	+	24094053	24110598	4189	protein_coding	phosphoenolpyruvate_carboxykinase_2_(mitochondrial)
ENSG00000099864	46.6067	31.9748	57.6736	193.754	0.80395	0.00298688	PALM	chr19	+	708939	748329	4908	protein_coding	paralemmin
ENSG00000128965	231.091	603.259	227.033	96.8768	-0.792337	0.00299003	CHAC1	chr15	+	40952962	40956519	2058	protein_coding	ChaC_glutathione-specific_gamma-glutamylcyclotransferase_1
ENSG00000169583	334.985	325.077	714.054	495.484	0.67414	0.00303118	CLIC3	chr9	-	136994635	136996803	1177	protein_coding	chloride_intracellular_channel_3
ENSG00000010310	42.7228	40.5015	68.659	169.534	0.800053	0.00306128	GIPR	chr19	+	45668244	45683724	4736	protein_coding	gastric_inhibitory_polypeptide_receptor
ENSG00000001617	1605.02	1348.27	2233.71	2713.56	0.612245	0.00306552	SEMA3F	chr3	+	50155045	50189075	4826	protein_coding	sema_domain_immunoglobulin_domain_(Ig)_short_basic_domain_secreted_(semaphorin)_3F
ENSG00000148344	26.2162	8.52662	27.4636	140.27	0.770986	0.00306958	PTGES	chr9	-	129738331	129753047	1896	protein_coding	prostaglandin_E_synthase
ENSG00000184925	495.196	366.645	566.666	1200.87	0.72698	0.00330838	LCN12	chr9	+	136949551	136955497	2819	protein_coding	lipocalin_12
ENSG00000188643	5721.94	7515.15	4585.51	2553.11	-0.677779	0.00333307	S100A16	chr1	-	153606886	153613145	1701	protein_coding	S100_calcium_binding_protein_A16
ENSG00000158710	8550.38	9211.95	6052.98	4820.63	-0.590727	0.00333816	TAGLN2	chr1	-	159918107	159925732	2487	protein_coding	transgelin_2
ENSG00000265972	452.473	816.424	967.635	1536.91	0.709737	0.00337642	TXNIP	chr1	-	145992435	145996600	3625	protein_coding	thioredoxin_interacting_protein
ENSG00000174844	155.356	134.294	226.117	364.297	0.722371	0.00343883	DNAH12	chr3	-	57293699	57544344	13275	protein_coding	dynein_axonemal_heavy_chain_12
ENSG00000257883	5.82583	8.52662	17.3936	69.6302	0.733482	0.0035222	RP11-497G19.1	chr12	+	116661582	116698065	876	lincRNA	NA
ENSG00000100575	307.798	316.551	162.951	172.562	-0.677846	0.00352388	TIMM9	chr14	-	58408494	58427614	1500	protein_coding	translocase_of_inner_mitochondrial_membrane_9_homolog_(yeast)
ENSG00000167862	1437.04	1711.72	1053.69	777.033	-0.628069	0.00352787	ICT1	chr17	+	75012670	75021261	1108	protein_coding	immature_colon_carcinoma_transcript_1
ENSG00000149600	702.984	697.051	422.024	400.626	-0.620669	0.00352841	COMMD7	chr20	-	32702691	32743997	2584	protein_coding	COMM_domain_containing_7
ENSG00000113272	802.023	935.797	525.47	499.521	-0.617743	0.00354315	THG1L	chr5	+	157731197	157741448	3220	protein_coding	tRNA-histidine_guanylyltransferase_1-like
ENSG00000172508	77.6778	41.5673	88.799	246.229	0.785822	0.00363001	CARNS1	chr11	+	67414968	67425607	5670	protein_coding	carnosine_synthase_1
ENSG00000175463	40.7808	25.5799	44.8572	184.671	0.782375	0.00369178	TBC1D10C	chr11	+	67403915	67410089	4993	protein_coding	TBC1_domain_family_member_10C
ENSG00000151715	248.569	228.087	326.817	635.754	0.715164	0.00371768	TMEM45B	chr11	+	129815819	129860003	3027	protein_coding	transmembrane_protein_45B
ENSG00000165449	291.292	253.667	143.726	142.288	-0.688498	0.00372327	SLC16A9	chr10	-	59650761	59736002	4429	protein_coding	solute_carrier_family_16_member_9
ENSG00000104524	488.399	451.911	247.173	283.566	-0.646562	0.00375782	PYCRL	chr8	-	143603913	143609773	3244	protein_coding	pyrroline-5-carboxylate_reductase-like
ENSG00000105388	26.2162	86.3321	17.3936	5.04567	-0.744796	0.00382734	CEACAM5	chr19	+	41708585	41729798	3351	protein_coding	carcinoembryonic_antigen-related_cell_adhesion_molecule_5
ENSG00000106415	80.5907	60.7522	139.149	172.562	0.742739	0.00392543	GLCCI1	chr7	+	7968794	8094272	6885	protein_coding	glucocorticoid_induced_1
ENSG00000164647	1529.28	2044.26	1233.12	642.818	-0.68521	0.00402004	STEAP1	chr7	+	90154375	90164829	1625	protein_coding	six_transmembrane_epithelial_antigen_of_the_prostate_1
ENSG00000242372	3920.79	4680.05	2796.71	2530.91	-0.577041	0.00407686	EIF6	chr20	-	35278907	35284985	1637	protein_coding	eukaryotic_translation_initiation_factor_6
ENSG00000164258	722.403	899.559	541.033	352.188	-0.657923	0.00413761	NDUFS4	chr5	+	53560633	53683340	1176	protein_coding	NADH:ubiquinone_oxidoreductase_subunit_S4
ENSG00000117707	3553.76	2850.02	4557.13	6209.2	0.607638	0.00416794	PROX1	chr1	+	213983181	214041502	8928	protein_coding	prospero_homeobox_1
ENSG00000076770	667.058	616.048	422.94	298.703	-0.644908	0.00419214	MBNL3	chrX	-	132369317	132489968	12199	protein_coding	muscleblind-like_splicing_regulator_3
ENSG00000204385	35.926	33.0407	61.3354	134.215	0.77405	0.0042204	SLC44A4	chr6	-	31863192	31879046	3369	protein_coding	solute_carrier_family_44_member_4
ENSG00000130701	51.4615	60.7522	74.1518	239.165	0.773072	0.00424694	RBBP8NL	chr20	-	62410237	62427533	2793	protein_coding	RBBP8_N-terminal_like
ENSG00000075643	551.512	727.96	429.348	188.708	-0.717171	0.0043593	MOCOS	chr18	+	36187519	36272157	6281	protein_coding	molybdenum_cofactor_sulfurase
ENSG00000128272	9223.26	15310.6	7903.11	5869.12	-0.644984	0.00437565	ATF4	chr22	+	39519695	39522685	2514	protein_coding	activating_transcription_factor_4
ENSG00000123689	49.5196	118.307	30.21	24.2192	-0.770891	0.00440409	G0S2	chr1	+	209675420	209676388	866	protein_coding	G0/G1_switch_2
ENSG00000115641	1061.27	2350.15	1019.82	667.037	-0.707709	0.00443967	FHL2	chr2	-	105357712	105438513	6626	protein_coding	four_and_a_half_LIM_domains_2
ENSG00000140905	535.977	431.66	259.073	287.603	-0.640807	0.00444346	GCSH	chr16	-	81081961	81096403	1880	protein_coding	glycine_cleavage_system_protein_H_(aminomethyl_carrier)
ENSG00000110328	623.364	547.835	372.59	298.703	-0.631013	0.004472	GALNT18	chr11	-	11270876	11622005	3627	protein_coding	polypeptide_N-acetylgalactosaminyltransferase_18
ENSG00000186480	480.631	1035.98	270.059	453.101	-0.720657	0.0044819	INSIG1	chr7	+	155297776	155310235	3650	protein_coding	insulin_induced_gene_1
ENSG00000115297	24.2743	30.909	23.8018	210.909	0.744919	0.00449875	TLX2	chr2	+	74513463	74517147	2775	protein_coding	T-cell_leukemia_homeobox_2
ENSG00000162496	273.814	401.817	539.202	691.256	0.657001	0.00452681	DHRS3	chr1	-	12567910	12617731	3036	protein_coding	dehydrogenase/reductase_(SDR_family)_member_3
ENSG00000012822	842.804	985.891	1468.39	1504.62	0.579583	0.00470965	CALCOCO1	chr12	-	53708517	53727745	8898	protein_coding	calcium_binding_and_coiled-coil_domain_1
ENSG00000262814	332.072	297.366	151.05	188.708	-0.664738	0.00475903	MRPL12	chr17	+	81703357	81707526	1028	protein_coding	mitochondrial_ribosomal_protein_L12
ENSG00000281103	27.1872	13.8558	33.8718	121.096	0.751576	0.00476704	TRG-AS1	chr7	+	38341577	38378804	4130	antisense	T_cell_receptor_gamma_locus_antisense_RNA_1
ENSG00000167778	1210.8	1410.09	875.174	696.302	-0.598044	0.00479784	SPRYD3	chr12	-	53064316	53079420	3479	protein_coding	SPRY_domain_containing_3
ENSG00000107833	1699.2	1571.03	1101.29	899.138	-0.583056	0.00483795	NPM3	chr10	-	101781325	101783413	928	protein_coding	nucleophosmin/nucleoplasmin_3
ENSG00000228672	174.775	170.532	278.298	363.288	0.664869	0.00484643	PROB1	chr5	-	139390592	139395713	5122	protein_coding	proline-rich_basic_protein_1
ENSG00000143256	2019.62	2704.01	1643.24	1003.08	-0.642271	0.00490332	PFDN2	chr1	-	161100556	161118111	677	protein_coding	prefoldin_subunit_2
ENSG00000260877	32.0421	27.7115	38.4491	165.498	0.756191	0.00491557	RP11-211G23.2	chr11	+	69371463	69372512	372	lincRNA	NA
ENSG00000196876	96.1262	84.2004	187.668	176.598	0.701825	0.00493632	SCN8A	chr12	+	51590266	51812864	12481	protein_coding	sodium_channel_voltage_gated_type_VIII_alpha_subunit
ENSG00000181163	39120.5	49377.7	30561.5	23512.8	-0.583107	0.00502237	NPM1	chr5	+	171387116	171411137	3828	protein_coding	nucleophosmin_(nucleolar_phosphoprotein_B23_numatrin)
ENSG00000266401	59.2293	63.9497	129.079	139.26	0.725334	0.00504123	RP11-874J12.4	chr18	+	3653410	3656282	1455	antisense	NA
ENSG00000142227	1541.9	1544.38	1103.12	482.366	-0.68493	0.00514509	EMP3	chr19	+	48321509	48330553	1667	protein_coding	epithelial_membrane_protein_3
ENSG00000125534	3923.7	4164.19	2884.59	1967.81	-0.595592	0.00520957	PPDPF	chr20	+	63520724	63522206	1094	protein_coding	pancreatic_progenitor_cell_differentiation_and_proliferation_factor
ENSG00000198933	155.356	128.965	178.513	462.183	0.731578	0.00521431	TBKBP1	chr17	+	47694081	47712050	4280	protein_coding	TBK1_binding_protein_1
ENSG00000076356	149.53	189.717	86.0527	77.7033	-0.707944	0.00521572	PLXNA2	chr1	-	208022242	208244320	13781	protein_coding	plexin_A2
ENSG00000174917	1238.96	1232.1	866.019	565.115	-0.619351	0.00524691	C19orf70	chr19	-	5678421	5680896	1854	protein_coding	chromosome_19_open_reading_frame_70
ENSG00000137474	260.221	236.614	311.254	711.439	0.705617	0.00524968	MYO7A	chr11	+	77128264	77215239	10145	protein_coding	myosin_VIIA
ENSG00000092068	2757.56	2454.6	4116.8	4069.83	0.548996	0.00534309	SLC7A8	chr14	-	23125295	23183674	5991	protein_coding	solute_carrier_family_7_(amino_acid_transporter_light_chain_L_system)_member_8
ENSG00000139508	24.2743	25.5799	47.6036	103.941	0.753353	0.00537293	SLC46A3	chr13	-	28700064	28718970	3776	protein_coding	solute_carrier_family_46_member_3
ENSG00000205414	292.263	180.125	363.435	556.032	0.682478	0.0053739	RP11-401P9.6	chr16	-	50606076	50613684	2469	antisense	NA
ENSG00000148334	2619.68	2600.62	1623.1	1698.37	-0.549315	0.00541359	PTGES2	chr9	-	128120693	128128462	3039	protein_coding	prostaglandin_E_synthase_2
ENSG00000143816	7.76778	4.26331	20.14	49.4475	0.693372	0.00544469	WNT9A	chr1	-	227918656	227947898	3971	protein_coding	wingless-type_MMTV_integration_site_family_member_9A
ENSG00000163328	238.859	274.984	293.861	827.489	0.720667	0.00550827	GPR155	chr2	-	174431571	174487094	7769	protein_coding	G_protein-coupled_receptor_155
ENSG00000224877	2300.23	2032.53	1517.82	1090.87	-0.591311	0.00556	C17orf89	chr17	+	81239239	81241281	1376	protein_coding	chromosome_17_open_reading_frame_89
ENSG00000106333	42.7228	31.9748	47.6036	185.681	0.749071	0.00557113	PCOLCE	chr7	+	100602177	100608175	3532	protein_coding	procollagen_C-endopeptidase_enhancer
ENSG00000162302	4293.64	4176.98	3017.34	2169.64	-0.578553	0.00564539	RPS6KA4	chr11	+	64359148	64372215	3807	protein_coding	ribosomal_protein_S6_kinase_90kDa_polypeptide_4
ENSG00000092621	1490.44	2619.8	1386	723.549	-0.680934	0.00566239	PHGDH	chr1	+	119659798	119744215	5622	protein_coding	phosphoglycerate_dehydrogenase
ENSG00000172340	1496.27	1903.57	1147.06	892.074	-0.593428	0.00566879	SUCLG2	chr3	-	67360460	67654614	3090	protein_coding	succinate-CoA_ligase_GDP-forming_beta_subunit
ENSG00000108405	23.3033	33.0407	24.7173	201.827	0.726494	0.00569157	P2RX1	chr17	-	3896592	3916500	3970	protein_coding	purinergic_receptor_P2X_ligand_gated_ion_channel_1
ENSG00000116514	427.228	489.215	303.931	196.781	-0.649787	0.00580283	RNF19B	chr1	-	32936445	32964685	2610	protein_coding	ring_finger_protein_19B
ENSG00000147400	909.801	942.192	656.38	361.27	-0.646085	0.00593944	CETN2	chrX	-	152826973	152830777	1928	protein_coding	centrin_2
ENSG00000232987	18.4485	31.9748	37.5336	134.215	0.737283	0.0059675	LINC01219	chr11	+	1991096	1993469	722	lincRNA	long_intergenic_non-protein_coding_RNA_1219
ENSG00000175602	2247.8	2294.73	1586.48	1226.1	-0.568703	0.00598257	CCDC85B	chr11	+	65890112	65891635	1524	protein_coding	coiled-coil_domain_containing_85B
ENSG00000150779	1966.22	2285.13	1503.18	1033.35	-0.595281	0.00605346	TIMM8B	chr11	-	112084800	112086798	1166	protein_coding	translocase_of_inner_mitochondrial_membrane_8_homolog_B_(yeast)
ENSG00000004799	9.70972	2.13166	26.5482	42.3836	0.680309	0.00610282	PDK4	chr7	-	95583499	95596491	4519	protein_coding	pyruvate_dehydrogenase_kinase_isozyme_4
ENSG00000130826	6127.8	5852.46	4308.13	3053.64	-0.573977	0.00611126	DKC1	chrX	+	154762742	154777689	4203	protein_coding	dyskeratosis_congenita_1_dyskerin
ENSG00000164687	1961.36	1785.26	1308.18	981.887	-0.577834	0.00611644	FABP5	chr8	+	81280363	81284777	2077	protein_coding	fatty_acid_binding_protein_5_(psoriasis-associated)
ENSG00000279141	21.3614	26.6457	32.9563	134.215	0.73272	0.00614424	LINC01451	chr9	-	136612024	136617181	3406	lincRNA	long_intergenic_non-protein_coding_RNA_1451
ENSG00000135902	101.952	147.084	148.304	442	0.729509	0.00618758	CHRND	chr2	+	232525993	232536667	3132	protein_coding	cholinergic_receptor_nicotinic_delta
ENSG00000135069	4017.88	6900.17	3786.32	1918.36	-0.668045	0.00634242	PSAT1	chr9	+	78297143	78330093	2188	protein_coding	phosphoserine_aminotransferase_1
ENSG00000164076	77.6778	54.3572	67.7436	314.85	0.738857	0.0063582	CAMKV	chr3	-	49857988	49870222	3900	protein_coding	CaM_kinase-like_vesicle-associated
ENSG00000215246	174.775	122.57	195.907	443.01	0.706047	0.00651711	RP11-43F13.3	chr5	-	987180	997308	3482	antisense	NA
ENSG00000154856	1305.96	1407.96	1490.36	3858.93	0.677497	0.00669388	APCDD1	chr18	+	10454628	10489948	5943	protein_coding	adenomatosis_polyposis_coli_down-regulated_1
ENSG00000239672	1088.46	1028.52	644.479	678.138	-0.559125	0.00673298	NME1	chr17	+	51153536	51162428	3438	protein_coding	NME/NM23_nucleoside_diphosphate_kinase_1
ENSG00000229152	677.738	553.165	824.824	1339.12	0.621814	0.00678985	ANKRD10-IT1	chr13	-	110894639	110899172	800	sense_intronic	ANKRD10_intronic_transcript_1
ENSG00000115457	380.621	310.156	227.948	61.5571	-0.722357	0.00689654	IGFBP2	chr2	+	216632828	216664436	4767	protein_coding	insulin_like_growth_factor_binding_protein_2
ENSG00000102038	1352.56	1072.22	2371.03	1679.2	0.589304	0.00689702	SMARCA1	chrX	-	129446501	129523500	4363	protein_coding	SWI/SNF_related_matrix_associated_actin_dependent_regulator_of_chromatin_subfamily_a_member_1
ENSG00000166126	54.3744	69.2788	85.1372	221	0.72624	0.00690732	AMN	chr14	+	102922656	102933596	4646	protein_coding	amnion_associated_transmembrane_protein
ENSG00000168159	1957.48	2512.16	1511.41	1239.22	-0.569605	0.00691576	RNF187	chr1	+	228487061	228495766	3285	protein_coding	ring_finger_protein_187
ENSG00000169714	7568.73	9100.04	5803.06	4715.68	-0.550594	0.00691984	CNBP	chr3	-	129169484	129183922	1927	protein_coding	CCHC-type_zinc_finger_nucleic_acid_binding_protein
ENSG00000123358	86.4165	131.097	212.385	214.945	0.674309	0.00699336	NR4A1	chr12	+	52022832	52059507	7295	protein_coding	nuclear_receptor_subfamily_4_group_A_member_1
ENSG00000138382	1003.99	1162.82	757.08	526.768	-0.595491	0.00700309	METTL5	chr2	-	169810081	169824931	2865	protein_coding	methyltransferase_like_5
ENSG00000092758	1103.02	846.267	1539.79	1613.6	0.565775	0.0070506	COL9A3	chr20	+	62816244	62841159	4831	protein_coding	collagen_type_IX_alpha_3
ENSG00000272808	134.965	136.426	195.907	338.06	0.672483	0.00722201	RP11-66B24.7	chr15	+	100849831	100865457	5068	processed_transcript	NA
ENSG00000213918	434.024	373.04	562.089	840.608	0.612185	0.00734771	DNASE1	chr16	+	3611728	3680143	13801	protein_coding	deoxyribonuclease_I
ENSG00000187583	243.714	220.626	105.277	140.27	-0.65627	0.00735224	PLEKHN1	chr1	+	966497	975865	2833	protein_coding	pleckstrin_homology_domain_containing_N1
ENSG00000125844	6908.47	5802.37	8445.98	12357.8	0.573253	0.00736059	RRBP1	chr20	-	17613678	17682295	6980	protein_coding	ribosome_binding_protein_1
ENSG00000279501	126.226	122.57	158.373	376.407	0.697027	0.00754078	bP-2171C21.3	chr21	-	8996496	9018670	227	lincRNA	NA
ENSG00000132507	25301.6	23683.8	17170.3	14741.4	-0.522444	0.00768377	EIF5A	chr17	+	7306999	7312463	2815	protein_coding	eukaryotic_translation_initiation_factor_5A
ENSG00000123545	591.322	693.854	428.432	335.032	-0.590323	0.00779602	NDUFAF4	chr6	-	96889313	96897881	2540	protein_coding	NADH:ubiquinone_oxidoreductase_complex_assembly_factor_4
ENSG00000165269	36.8969	40.5015	53.0963	162.47	0.720336	0.00781793	AQP7	chr9	-	33383179	33402682	5253	protein_coding	aquaporin_7
ENSG00000183010	3802.33	5064.81	2664.89	2913.37	-0.550057	0.00782888	PYCR1	chr17	-	81932384	81942412	2886	protein_coding	pyrroline-5-carboxylate_reductase_1
ENSG00000173517	590.351	523.321	1024.39	804.279	0.57383	0.00783115	PEAK1	chr15	-	77100656	77420144	24184	protein_coding	pseudopodium-enriched_atypical_kinase_1
ENSG00000111885	2076.91	1987.77	3087.83	3155.56	0.522563	0.00783275	MAN1A1	chr6	-	119177209	119349761	5014	protein_coding	mannosidase_alpha_class_1A_member_1
ENSG00000138678	628.219	885.703	508.077	358.242	-0.612573	0.00792506	GPAT3	chr4	+	83535914	83605875	3468	protein_coding	glycerol-3-phosphate_acyltransferase_3
ENSG00000108309	54.3744	53.2914	94.2917	147.333	0.702131	0.00797244	RUNDC3A	chr17	+	44308413	44318671	4919	protein_coding	RUN_domain_containing_3A
ENSG00000101457	2464.33	3507.64	2133.01	1302.79	-0.609405	0.00799886	DNTTIP1	chr20	+	45791937	45811427	1883	protein_coding	deoxynucleotidyltransferase_terminal_interacting_protein_1
ENSG00000128709	285.466	244.075	174.852	86.7855	-0.676314	0.00804078	HOXD9	chr2	+	176122720	176124937	1870	protein_coding	homeobox_D9
ENSG00000233276	6124.89	6407.76	4620.3	3094	-0.565448	0.0080489	GPX1	chr3	-	49357176	49358600	1425	protein_coding	glutathione_peroxidase_1
ENSG00000085563	45.6357	52.2256	55.8427	218.982	0.717249	0.00807476	ABCB1	chr7	-	87503633	87713323	5806	protein_coding	ATP_binding_cassette_subfamily_B_member_1
ENSG00000123178	529.18	624.575	317.662	372.37	-0.58518	0.00807813	SPRYD7	chr13	-	49912706	49936490	3340	protein_coding	SPRY_domain_containing_7
ENSG00000239779	167.978	103.385	272.805	247.238	0.656239	0.00810294	WBP1	chr2	+	74458329	74460891	2438	protein_coding	WW_domain_binding_protein_1
ENSG00000110900	315.566	232.35	365.266	669.055	0.649923	0.0081313	TSPAN11	chr12	+	30926428	30996599	7113	protein_coding	tetraspanin_11
ENSG00000125821	1018.55	1120.19	761.658	517.685	-0.58396	0.00828778	DTD1	chr20	+	18567453	18763917	3329	protein_coding	D-tyrosyl-tRNA_deacylase_1
ENSG00000151388	63.1132	35.1723	102.531	126.142	0.704438	0.00832436	ADAMTS12	chr5	-	33523535	33892192	9778	protein_coding	ADAM_metallopeptidase_with_thrombospondin_type_1_motif_12
ENSG00000134242	659.29	731.158	483.36	335.032	-0.59399	0.0083332	PTPN22	chr1	-	113813811	113871759	4503	protein_coding	protein_tyrosine_phosphatase_non-receptor_type_22_(lymphoid)
ENSG00000182199	9252.39	15557.9	8324.22	6185.99	-0.597587	0.00849658	SHMT2	chr12	+	57229327	57234935	4838	protein_coding	serine_hydroxymethyltransferase_2_(mitochondrial)
ENSG00000118094	20.3904	13.8558	42.1109	66.6028	0.706819	0.0085301	TREH	chr11	-	118657316	118679690	3182	protein_coding	trehalase
ENSG00000239521	70.881	40.5015	123.586	125.133	0.695944	0.00857173	GATS	chr7	-	100200653	100272218	4860	protein_coding	GATS_stromal_antigen_3_opposite_strand
ENSG00000111843	1741.92	2102.88	1339.31	1061.61	-0.553148	0.00857476	TMEM14C	chr6	+	10722915	10731129	1321	protein_coding	transmembrane_protein_14C
ENSG00000205403	11.6517	19.1849	16.4782	119.078	0.671571	0.00861776	CFI	chr4	-	109740694	109802179	3875	protein_coding	complement_factor_I
ENSG00000106484	990.391	1250.22	647.226	739.695	-0.559218	0.00872128	MEST	chr7	+	130486171	130506296	4631	protein_coding	mesoderm_specific_transcript
ENSG00000179292	2.91292	5.32914	15.5627	39.3562	0.624498	0.00880265	TMEM151A	chr11	+	66291870	66296664	2562	protein_coding	transmembrane_protein_151A
ENSG00000135740	198.078	150.282	225.202	473.284	0.667598	0.00888079	SLC9A5	chr16	+	67237683	67272190	5419	protein_coding	solute_carrier_family_9_subfamily_A_(NHE5_cation_proton_antiporter_5)_member_5
ENSG00000253649	17.4775	13.8558	36.6181	66.6028	0.699461	0.00891312	PRSS51	chr8	-	10482878	10547585	1245	antisense	protease_serine_51
ENSG00000132603	4883.02	4893.22	3521.75	2762	-0.530097	0.00893272	NIP7	chr16	+	69339430	69343111	3274	protein_coding	NIP7_nucleolar_pre-rRNA_processing_protein
ENSG00000170955	4227.61	4380.55	3248.95	1721.58	-0.603227	0.00893937	PRKCDBP	chr11	-	6318946	6320647	1672	protein_coding	protein_kinase_C_delta_binding_protein
ENSG00000048544	1739.01	2621.94	1523.32	1015.19	-0.598425	0.00894304	MRPS10	chr6	-	42206801	42217865	2110	protein_coding	mitochondrial_ribosomal_protein_S10
ENSG00000101276	442.763	450.845	645.395	818.407	0.568018	0.00896368	SLC52A3	chr20	-	760080	776015	3603	protein_coding	solute_carrier_family_52_(riboflavin_transporter)_member_3
ENSG00000100216	2106.04	2089.02	1522.4	1088.85	-0.554228	0.00899731	TOMM22	chr22	+	38681948	38685421	2191	protein_coding	translocase_of_outer_mitochondrial_membrane_22_homolog_(yeast)
ENSG00000160111	52.4325	78.8713	130.91	145.315	0.680683	0.00901282	CPAMD8	chr19	-	16892947	17026815	10199	protein_coding	C3_and_PZP-like_alpha-2-macroglobulin_domain_containing_8
ENSG00000137876	2542.98	4807.95	2421.38	1691.31	-0.62	0.00901636	RSL24D1	chr15	-	55180806	55197067	3009	protein_coding	ribosomal_L24_domain_containing_1
ENSG00000137440	261.191	674.669	243.511	212.927	-0.67343	0.00903949	FGFBP1	chr4	-	15935569	15938740	1359	protein_coding	fibroblast_growth_factor_binding_protein_1
ENSG00000117411	1536.08	1603.01	1034.46	992.987	-0.525901	0.0090606	B4GALT2	chr1	+	43978943	43991170	3772	protein_coding	UDP-Gal:betaGlcNAc_beta_14-_galactosyltransferase_polypeptide_2
ENSG00000169738	4023.71	3884.94	2878.19	2138.35	-0.539921	0.00910866	DCXR	chr17	-	82035136	82037732	1902	protein_coding	dicarbonyl/L-xylulose_reductase
ENSG00000188818	442.763	238.745	541.033	708.412	0.630128	0.00939202	ZDHHC11	chr5	-	795606	850986	6953	protein_coding	zinc_finger_DHHC-type_containing_11
ENSG00000168497	177.688	131.097	508.077	172.562	0.68741	0.00943264	SDPR	chr2	-	191834302	191847255	3229	protein_coding	serum_deprivation_response
ENSG00000104679	736.968	757.804	481.529	455.119	-0.547923	0.00949634	R3HCC1	chr8	+	23270120	23296279	2630	protein_coding	R3H_domain_and_coiled-coil_containing_1
ENSG00000274422	112.633	74.6079	130.91	275.493	0.683249	0.0095244	LL22NC03-2H8.5	chr22	-	22283928	22287220	3293	lincRNA	NA
ENSG00000163634	1093.31	1277.93	798.276	698.32	-0.542317	0.00956624	THOC7	chr3	-	63833870	63863903	1784	protein_coding	THO_complex_7
ENSG00000196739	161.181	101.254	151.05	446.037	0.690796	0.00960566	COL27A1	chr9	+	114155560	114312511	13988	protein_coding	collagen_type_XXVII_alpha_1
ENSG00000197580	16.5065	12.7899	44.8572	49.4475	0.691517	0.00978209	BCO2	chr11	+	112175467	112224699	6789	protein_coding	beta-carotene_oxygenase_2
ENSG00000100558	1554.53	2301.12	1295.37	1044.45	-0.569029	0.00987102	PLEK2	chr14	-	67386983	67412200	1603	protein_coding	pleckstrin_2
ENSG00000173210	643.754	561.691	419.278	291.64	-0.586825	0.00990783	ABLIM3	chr5	+	149141483	149260542	7225	protein_coding	actin_binding_LIM_protein_family_member_3
ENSG00000197943	296.146	176.927	249.919	802.261	0.68507	0.00991728	PLCG2	chr16	+	81739097	81962693	13416	protein_coding	phospholipase_C_gamma_2
ENSG00000167747	4032.45	4129.02	2759.18	2647.97	-0.502745	0.0100248	C19orf48	chr19	-	50797704	50804929	3256	protein_coding	chromosome_19_open_reading_frame_48
ENSG00000239305	188.369	184.388	299.353	344.114	0.596609	0.0100766	RNF103	chr2	-	86603393	86623866	7599	protein_coding	ring_finger_protein_103
ENSG00000112394	175.746	169.467	246.257	382.462	0.623179	0.0102142	SLC16A10	chr6	+	111087503	111231194	11237	protein_coding	solute_carrier_family_16_(aromatic_amino_acid_transporter)_member_10
ENSG00000114626	112.633	91.6612	191.33	192.744	0.636381	0.0102996	ABTB1	chr3	+	127672935	127680920	6149	protein_coding	ankyrin_repeat_and_BTB_(POZ)_domain_containing_1
ENSG00000090861	12947.9	21976.3	11260.1	9785.57	-0.572333	0.0103055	AARS	chr16	-	70252295	70289543	4498	protein_coding	alanyl-tRNA_synthetase
ENSG00000125826	4261.6	7510.89	3504.36	3520.87	-0.57835	0.0103395	RBCK1	chr20	+	407498	430966	4024	protein_coding	RanBP-type_and_C3HC4-type_zinc_finger_containing_1
ENSG00000151012	663.174	1544.38	728.701	359.251	-0.662068	0.0103704	SLC7A11	chr4	-	138164097	138242349	9645	protein_coding	solute_carrier_family_7_(anionic_amino_acid_transporter_light_chain_xc-_system)_member_11
ENSG00000161958	11.6517	10.6583	33.8718	46.4201	0.674043	0.010435	FGF11	chr17	+	7438273	7444937	5565	protein_coding	fibroblast_growth_factor_11
ENSG00000103723	94.1843	45.8306	114.432	203.845	0.683726	0.0104771	AP3B2	chr15	-	82659281	82709914	8866	protein_coding	adaptor_related_protein_complex_3_beta_2_subunit
ENSG00000233101	743.765	603.259	885.244	1385.54	0.581034	0.0105562	HOXB-AS3	chr17	+	48549630	48606414	1913	antisense	HOXB_cluster_antisense_RNA_3
ENSG00000197728	8760.11	9060.6	6507.05	5122.36	-0.513696	0.0107405	RPS26	chr12	+	56041853	56044675	1943	protein_coding	ribosomal_protein_S26
ENSG00000149596	161.181	116.175	270.974	235.128	0.621226	0.0108437	JPH2	chr20	-	44111695	44187578	5943	protein_coding	junctophilin_2
ENSG00000157064	40.7808	18.1191	84.2217	71.6485	0.689983	0.0108448	NMNAT2	chr1	-	183248237	183418602	7165	protein_coding	nicotinamide_nucleotide_adenylyltransferase_2
ENSG00000100994	4982.06	7206.06	4503.12	2578.34	-0.592048	0.010907	PYGB	chr20	+	25248069	25298014	4474	protein_coding	phosphorylase_glycogen;_brain
ENSG00000153291	168.949	103.385	196.823	345.124	0.652732	0.0109258	SLC25A27	chr6	+	46652915	46678193	3288	protein_coding	solute_carrier_family_25_member_27
ENSG00000147383	893.294	963.508	671.028	455.119	-0.56589	0.0109471	NSDHL	chrX	+	152830967	152869729	1996	protein_coding	NAD(P)_dependent_steroid_dehydrogenase-like
ENSG00000165175	3345.97	3802.87	2616.37	1932.49	-0.532695	0.010965	MID1IP1	chrX	+	38801432	38806537	3790	protein_coding	MID1_interacting_protein_1
ENSG00000198860	2124.49	2773.28	1749.43	1294.72	-0.549502	0.0109937	TSEN15	chr1	+	184051677	184074212	2443	protein_coding	tRNA_splicing_endonuclease_subunit_15
ENSG00000183617	568.99	764.199	454.065	336.041	-0.579844	0.0110266	MRPL54	chr19	+	3762664	3768575	1003	protein_coding	mitochondrial_ribosomal_protein_L54
ENSG00000183696	1969.13	6157.29	2091.81	1997.07	-0.652409	0.0110287	UPP1	chr7	+	48088628	48108733	4577	protein_coding	uridine_phosphorylase_1
ENSG00000079459	3900.39	6731.77	3376.19	3012.26	-0.57159	0.0110982	FDFT1	chr8	+	11795573	11839309	5202	protein_coding	farnesyl-diphosphate_farnesyltransferase_1
ENSG00000168916	58.2583	83.1346	99.7845	214.945	0.676292	0.0111522	ZNF608	chr5	-	124636913	124748807	6922	protein_coding	zinc_finger_protein_608
ENSG00000145703	25.2453	14.9216	14.6473	155.407	0.646141	0.0111749	IQGAP2	chr5	+	76403249	76708132	7904	protein_coding	IQ_motif_containing_GTPase_activating_protein_2
ENSG00000130522	2598.32	3331.78	2211.74	1317.93	-0.576895	0.0112254	JUND	chr19	-	18279760	18281622	1863	protein_coding	jun_D_proto-oncogene
ENSG00000142449	28.1582	39.4356	43.9418	147.333	0.683463	0.0114047	FBN3	chr19	-	8065402	8149846	10113	protein_coding	fibrillin_3
ENSG00000249906	1.94194	1.06583	5.49272	39.3562	0.535827	0.0114283	RP5-1029K10.2	chr17	-	49505657	49574064	1221	antisense	NA
ENSG00000101311	3285.77	3534.29	2600.8	1487.46	-0.571657	0.0115263	FERMT1	chr20	-	6074845	6123544	5359	protein_coding	fermitin_family_member_1
ENSG00000196976	1037	826.017	677.436	416.772	-0.583405	0.0115989	LAGE3	chrX	-	154477769	154479257	949	protein_coding	L_antigen_family_member_3
ENSG00000101188	7236.65	7433.08	4741.13	5097.13	-0.489184	0.0117129	NTSR1	chr20	+	62708837	62762771	4237	protein_coding	neurotensin_receptor_1_(high_affinity)
ENSG00000183248	38.8389	34.1065	54.0118	134.215	0.682575	0.0117175	PRR36	chr19	-	7868719	7874379	4456	protein_coding	proline_rich_36
ENSG00000144152	2.91292	2.13166	15.5627	26.2375	0.572343	0.0117201	FBLN7	chr2	+	112138385	112188216	6578	protein_coding	fibulin_7
ENSG00000021355	2548.8	3596.1	2281.31	1296.74	-0.58775	0.0117642	SERPINB1	chr6	-	2832332	2842006	3094	protein_coding	serpin_peptidase_inhibitor_clade_B_(ovalbumin)_member_1
ENSG00000108641	799.11	935.797	567.581	532.822	-0.532922	0.0118176	B9D1	chr17	-	19337554	19378182	3522	protein_coding	B9_protein_domain_1
ENSG00000134809	1920.58	2065.57	1497.68	938.494	-0.558461	0.0118379	TIMM10	chr11	-	57528463	57530803	777	protein_coding	translocase_of_inner_mitochondrial_membrane_10_homolog_(yeast)
ENSG00000165732	12664.4	16138.8	10186.3	8514.06	-0.515311	0.0118878	DDX21	chr10	+	68956128	68985073	5020	protein_coding	DEAD_(Asp-Glu-Ala-Asp)_box_helicase_21
ENSG00000214706	2920.68	2417.3	1862.95	1601.49	-0.515517	0.0119257	IFRD2	chr3	-	50287732	50292918	3712	protein_coding	interferon-related_developmental_regulator_2
ENSG00000204991	540.831	587.271	770.812	1048.49	0.548301	0.0120579	SPIRE2	chr16	+	89818179	89871319	7975	protein_coding	spire-type_actin_nucleation_factor_2
ENSG00000273374	4.85486	4.26331	10.07	49.4475	0.588861	0.012121	RP11-383I23.2	chr3	-	99802699	99806058	3360	lincRNA	NA
ENSG00000177685	526.267	495.61	624.339	1157.48	0.594458	0.0121243	CRACR2B	chr11	+	826144	831991	3913	protein_coding	calcium_release_activated_channel_regulator_2B
ENSG00000161999	1039.91	862.255	660.958	528.786	-0.542219	0.0121255	JMJD8	chr16	-	681671	684528	2627	protein_coding	jumonji_domain_containing_8
ENSG00000156253	686.477	783.383	527.301	358.242	-0.566373	0.0121591	RWDD2B	chr21	-	29004384	29019378	3395	protein_coding	RWD_domain_containing_2B
ENSG00000079739	988.45	1173.48	702.153	685.202	-0.523395	0.0122277	PGM1	chr1	+	63593276	63660245	4090	protein_coding	phosphoglucomutase_1
ENSG00000072952	2.91292	1.06583	10.9854	30.274	0.5488	0.0123856	MRVI1	chr11	-	10573091	10693988	7700	protein_coding	murine_retrovirus_integration_site_1_homolog
ENSG00000105185	3135.27	3110.09	2320.68	1687.27	-0.523018	0.0124031	PDCD5	chr19	+	32581068	32587452	2253	protein_coding	programmed_cell_death_5
ENSG00000160818	1062.24	986.957	659.127	668.046	-0.516065	0.0124682	GPATCH4	chr1	-	156594487	156601496	4437	protein_coding	G-patch_domain_containing_4
ENSG00000087086	6130.72	6018.73	4505.86	3420.96	-0.510137	0.0125306	FTL	chr19	+	48965301	48966878	878	protein_coding	ferritin_light_polypeptide
ENSG00000141101	4408.21	5230.02	3447.6	2861.9	-0.507276	0.0126339	NOB1	chr16	-	69741867	69754940	2119	protein_coding	NIN1/RPN12_binding_protein_1_homolog
ENSG00000262919	593.264	474.293	388.152	198.799	-0.612075	0.0127059	FAM58A	chrX	-	153587919	153600045	1730	protein_coding	family_with_sequence_similarity_58_member_A
ENSG00000128283	1137.01	1749.02	1007	716.485	-0.569837	0.0128306	CDC42EP1	chr22	+	37560447	37569405	2573	protein_coding	CDC42_effector_protein_(Rho_GTPase_binding)_1
ENSG00000132475	25231.7	33196.3	22118.3	13449.7	-0.558287	0.0128639	H3F3B	chr17	-	75776434	75785893	6134	protein_coding	H3_histone_family_3B_(H3.3B)
ENSG00000162738	52.4325	46.8964	51.2654	215.955	0.672968	0.0128827	VANGL2	chr1	+	160400586	160428678	5340	protein_coding	VANGL_planar_cell_polarity_protein_2
ENSG00000155657	461.212	396.488	565.75	873.909	0.5709	0.0129032	TTN	chr2	-	178525989	178830802	118976	protein_coding	titin
ENSG00000116771	1529.28	1454.85	988.69	977.85	-0.501446	0.012957	AGMAT	chr1	-	15572353	15585110	2500	protein_coding	agmatinase
ENSG00000196132	530.151	574.481	779.051	965.741	0.53138	0.0130953	MYT1	chr20	+	64151791	64242253	6265	protein_coding	myelin_transcription_factor_1
ENSG00000125458	620.451	783.383	450.403	426.863	-0.540228	0.0131272	NT5C	chr17	-	75130225	75131795	1571	protein_coding	5'_3'-nucleotidase_cytosolic
ENSG00000226812	40.7808	38.3698	62.2509	128.16	0.670039	0.0131288	RP5-881L22.5	chr20	-	44347552	44355185	906	antisense	NA
ENSG00000214021	439.85	409.278	542.864	897.12	0.575826	0.0132269	TTLL3	chr3	+	9808086	9855138	10365	protein_coding	tubulin_tyrosine_ligase_like_3
ENSG00000111906	1209.83	1435.67	995.098	577.224	-0.57139	0.0132363	HDDC2	chr6	-	125219962	125302078	5888	protein_coding	HD_domain_containing_2
ENSG00000197958	19024.3	22202.3	15737.6	10121.6	-0.537611	0.0132412	RPL12	chr9	-	127447674	127451405	2452	protein_coding	ribosomal_protein_L12
ENSG00000184363	4376.17	5866.32	3203.17	3456.28	-0.511287	0.0133223	PKP3	chr11	+	392614	404908	3787	protein_coding	plakophilin_3
ENSG00000159433	160.21	148.15	184.006	427.873	0.639605	0.0133311	STARD9	chr15	+	42575659	42720981	20706	protein_coding	StAR_related_lipid_transfer_domain_containing_9
ENSG00000107968	137.878	121.504	223.371	235.128	0.596193	0.0135003	MAP3K8	chr10	+	30433937	30461833	3601	protein_coding	mitogen-activated_protein_kinase_kinase_kinase_8
ENSG00000131475	1602.1	1815.1	1234.03	968.768	-0.51719	0.0135504	VPS25	chr17	+	42773436	42779599	2404	protein_coding	vacuolar_protein_sorting_25_homolog_(S._cerevisiae)
ENSG00000127129	17.4775	21.3166	97.9536	27.2466	0.6546	0.0135828	EDN2	chr1	-	41478775	41484673	1639	protein_coding	endothelin_2
ENSG00000149136	10991.4	11288.2	7809.74	7295.03	-0.476794	0.0135943	SSRP1	chr11	-	57325985	57335877	6323	protein_coding	structure_specific_recognition_protein_1
ENSG00000137648	42.7228	68.213	11.9009	25.2283	-0.660962	0.0136639	TMPRSS4	chr11	+	118077012	118121890	9948	protein_coding	transmembrane_protease_serine_4
ENSG00000273230	127.197	94.8587	155.627	279.53	0.634228	0.013667	RP11-1246C19.1	chr7	-	1464497	1467522	3026	lincRNA	NA
ENSG00000128185	959.32	872.913	661.873	485.393	-0.537172	0.0138641	DGCR6L	chr22	-	20314276	20320080	1154	protein_coding	DiGeorge_syndrome_critical_region_gene_6-like
ENSG00000145014	589.38	444.45	769.897	886.019	0.53896	0.0138874	TMEM44	chr3	-	194587673	194633689	4561	protein_coding	transmembrane_protein_44
ENSG00000136783	542.773	749.277	448.572	320.904	-0.568135	0.0138903	NIPSNAP3A	chr9	+	104747688	104760122	2585	protein_coding	nipsnap_homolog_3A_(C._elegans)
ENSG00000118369	224.295	189.717	307.592	397.599	0.575976	0.0139048	USP35	chr11	+	78188812	78214711	5233	protein_coding	ubiquitin_specific_peptidase_35
ENSG00000135424	1523.46	1096.74	1635.92	2779.15	0.570215	0.0139551	ITGA7	chr12	-	55684568	55716043	6373	protein_coding	integrin_subunit_alpha_7
ENSG00000275437	92.2423	61.818	94.2917	255.311	0.660083	0.0140071	RP5-908M14.10	chr20	-	62402236	62405935	3700	sense_intronic	NA
ENSG00000108528	2336.16	2220.12	1706.41	1204.91	-0.522721	0.0140305	SLC25A11	chr17	-	4937130	4940251	2669	protein_coding	solute_carrier_family_25_(mitochondrial_carrier;_oxoglutarate_carrier)_member_11
ENSG00000180879	4581.05	4404	3465.91	2118.17	-0.541813	0.0140749	SSR4	chrX	+	153793516	153798505	4590	protein_coding	signal_sequence_receptor_delta
ENSG00000237119	8.73875	11.7241	25.6327	50.4567	0.635235	0.0141417	LINC01056	chr20	+	63038011	63053863	1234	lincRNA	long_intergenic_non-protein_coding_RNA_1056
ENSG00000123416	5559.79	5005.13	3877.86	3099.05	-0.497605	0.0141431	TUBA1B	chr12	-	49127782	49131397	3574	protein_coding	tubulin_alpha_1b
ENSG00000186603	1214.69	1211.85	796.445	802.261	-0.499389	0.0141947	HPDL	chr1	+	45326905	45328533	1629	protein_coding	4-hydroxyphenylpyruvate_dioxygenase-like
ENSG00000242485	1617.64	1560.37	1168.12	876.937	-0.517121	0.014238	MRPL20	chr1	-	1401908	1407313	2788	protein_coding	mitochondrial_ribosomal_protein_L20
ENSG00000136518	1900.19	2435.42	1532.47	1260.41	-0.516191	0.0143187	ACTL6A	chr3	+	179562880	179588408	3675	protein_coding	actin_like_6A
ENSG00000121753	611.712	435.924	587.721	1362.33	0.614798	0.014356	ADGRB2	chr1	-	31727117	31764893	7756	protein_coding	adhesion_G_protein-coupled_receptor_B2
ENSG00000211772	2031.27	2438.61	1619.44	1270.5	-0.513326	0.0143986	TRBC2	chr7	+	142801041	142802748	758	TR_C_gene	T_cell_receptor_beta_constant_2
ENSG00000225614	246.627	184.388	319.493	421.818	0.579317	0.0144626	ZNF469	chr16	+	88427471	88440757	13287	protein_coding	zinc_finger_protein_469
ENSG00000224821	7.76778	13.8558	14.6473	78.7124	0.613015	0.0145318	COL4A2-AS2	chr13	-	110456396	110463287	1522	antisense	COL4A2_antisense_RNA_2
ENSG00000227533	258.279	319.748	429.348	520.713	0.554247	0.0145411	SLC2A1-AS1	chr1	+	42959049	42983358	3364	lincRNA	SLC2A1_antisense_RNA_1
ENSG00000137288	1277.8	1245.95	951.156	606.489	-0.545023	0.0145547	UQCC2	chr6	-	33694293	33711727	4689	protein_coding	ubiquinol-cytochrome_c_reductase_complex_assembly_factor_2
ENSG00000151552	1224.4	1315.23	857.78	815.38	-0.498676	0.0145721	QDPR	chr4	-	17460261	17512234	3059	protein_coding	quinoid_dihydropteridine_reductase
ENSG00000235173	1142.83	878.242	715.885	542.914	-0.539069	0.0146357	HGH1	chr8	+	144137769	144140843	2814	protein_coding	HGH1_homolog
ENSG00000100307	96.1262	63.9497	121.755	204.854	0.639797	0.0146417	CBX7	chr22	-	39120167	39152674	7461	protein_coding	chromobox_7
ENSG00000139428	759.3	1123.38	598.707	566.124	-0.543219	0.0146465	MMAB	chr12	-	109553737	109573874	6290	protein_coding	methylmalonic_aciduria_(cobalamin_deficiency)_cblB_type
ENSG00000150782	174.775	245.14	140.064	69.6302	-0.63542	0.014651	IL18	chr11	-	112143251	112164117	2628	protein_coding	interleukin_18
ENSG00000149212	977.769	835.609	1383.25	1379.49	0.501386	0.0146682	SESN3	chr11	-	95165513	95232541	10573	protein_coding	sestrin_3
ENSG00000146411	14.5646	5.32914	35.7027	39.3562	0.629411	0.0146945	SLC2A12	chr6	-	133988697	134052636	4468	protein_coding	solute_carrier_family_2_(facilitated_glucose_transporter)_member_12
ENSG00000168060	29.1292	35.1723	29.2945	170.544	0.649511	0.0147051	NAALADL1	chr11	-	65044818	65058549	4044	protein_coding	N-acetylated_alpha-linked_acidic_dipeptidase-like_1
ENSG00000106571	278.669	112.978	359.773	399.617	0.626597	0.0147098	GLI3	chr7	-	41960950	42237870	9239	protein_coding	GLI_family_zinc_finger_3
ENSG00000121039	2590.55	2495.1	4396.92	3348.3	0.501033	0.0147844	RDH10	chr8	+	73294612	73325281	5321	protein_coding	retinol_dehydrogenase_10_(all-trans)
ENSG00000155115	2131.28	2240.37	1698.17	910.238	-0.56481	0.0148033	GTF3C6	chr6	+	110958560	110967890	1067	protein_coding	general_transcription_factor_IIIC_subunit_6
ENSG00000198931	1797.27	1758.62	1293.54	1036.38	-0.502308	0.0149108	APRT	chr16	-	88809339	88811944	1803	protein_coding	adenine_phosphoribosyltransferase
ENSG00000064300	655.406	416.739	1119.6	3688.38	0.602443	0.0149397	NGFR	chr17	+	49495293	49515017	4150	protein_coding	nerve_growth_factor_receptor
ENSG00000197471	687.448	635.233	968.55	1058.58	0.505347	0.0149849	SPN	chr16	+	29662979	29670876	7382	protein_coding	sialophorin
ENSG00000145425	9556.31	12302.9	8037.68	6112.32	-0.51124	0.015074	RPS3A	chr4	+	151099573	151104652	2341	protein_coding	ribosomal_protein_S3A
ENSG00000166825	30.1001	28.7774	20.14	184.671	0.634351	0.0150971	ANPEP	chr15	-	89784889	89815401	4871	protein_coding	alanyl_(membrane)_aminopeptidase
ENSG00000136883	38.8389	47.9623	33.8718	227.055	0.648907	0.0151712	KIF12	chr9	-	114086126	114099227	2975	protein_coding	kinesin_family_member_12
ENSG00000086548	55.3454	92.727	39.3645	14.1279	-0.655057	0.0151784	CEACAM6	chr19	+	41750977	41772208	3052	protein_coding	carcinoembryonic_antigen-related_cell_adhesion_molecule_6_(non-specific_cross_reacting_antigen)
ENSG00000232712	50.4905	24.514	56.7581	137.242	0.656571	0.0153062	KIZ-AS1	chr20	-	21154023	21218289	5451	antisense	KIZ_antisense_RNA_1
ENSG00000101144	2502.19	2656.04	1941.68	1392.6	-0.511486	0.0154623	BMP7	chr20	-	57168748	57266629	5418	protein_coding	bone_morphogenetic_protein_7
ENSG00000145293	1659.39	2051.72	1382.34	950.604	-0.530857	0.0155125	ENOPH1	chr4	+	82430562	82461091	2025	protein_coding	enolase-phosphatase_1
ENSG00000173915	2352.67	2721.06	1879.43	1412.79	-0.508507	0.0155454	USMG5	chr10	-	103389041	103396466	898	protein_coding	up-regulated_during_skeletal_muscle_growth_5_homolog_(mouse)
ENSG00000172216	746.677	1242.76	660.958	528.786	-0.561351	0.0155601	CEBPB	chr20	+	50190734	50192689	1956	protein_coding	CCAAT/enhancer_binding_protein_(C/EBP)_beta
ENSG00000180176	408.779	380.501	400.053	1127.2	0.622661	0.0155654	TH	chr11	-	2163929	2171877	3243	protein_coding	tyrosine_hydroxylase
ENSG00000136155	196.136	299.498	149.219	124.123	-0.599764	0.0155982	SCEL	chr13	+	77535674	77645263	4205	protein_coding	sciellin
ENSG00000091262	124.284	96.9903	101.615	416.772	0.653088	0.0156115	ABCC6	chr16	-	16148928	16223522	7559	protein_coding	ATP_binding_cassette_subfamily_C_member_6
ENSG00000184481	138.849	141.755	247.173	236.137	0.577085	0.0156308	FOXO4	chrX	+	71096197	71103535	3447	protein_coding	forkhead_box_O4
ENSG00000155918	88.3585	246.206	90.6299	55.5023	-0.65118	0.0156683	RAET1L	chr6	-	150018334	150025532	1346	protein_coding	retinoic_acid_early_transcript_1L
ENSG00000152104	1626.38	1272.6	2861.71	1826.53	0.541427	0.0156753	PTPN14	chr1	-	214348696	214552449	18756	protein_coding	protein_tyrosine_phosphatase_non-receptor_type_14
ENSG00000111199	256.337	206.771	322.24	470.256	0.573031	0.0157301	TRPV4	chr12	-	109783085	109833401	3759	protein_coding	transient_receptor_potential_cation_channel_subfamily_V_member_4
ENSG00000113460	1565.21	1740.5	1193.75	972.805	-0.500608	0.0157479	BRIX1	chr5	+	34915376	34925996	5011	protein_coding	BRX1_biogenesis_of_ribosomes
ENSG00000100029	5459.78	5578.54	4042.64	3388.67	-0.479311	0.0158386	PES1	chr22	-	30576625	30607083	4557	protein_coding	pescadillo_ribosomal_biogenesis_factor_1
ENSG00000114812	60.2003	54.3572	82.3908	166.507	0.644701	0.0158667	VIPR1	chr3	+	42489299	42537573	7384	protein_coding	vasoactive_intestinal_peptide_receptor_1
ENSG00000279825	16.5065	7.46079	19.2245	74.6759	0.614553	0.0159387	CTC-457L16.1	chr17	+	19030857	19033529	2673	TEC	NA
ENSG00000125611	891.352	1055.17	734.194	434.936	-0.55788	0.0159419	CHCHD5	chr2	+	112584240	112589275	3759	protein_coding	coiled-coil-helix-coiled-coil-helix_domain_containing_5
ENSG00000077942	1673.96	1280.06	1945.34	2719.61	0.524436	0.0162589	FBLN1	chr22	+	45502238	45601135	7285	protein_coding	fibulin_1
ENSG00000102057	113.604	102.319	181.26	205.863	0.592992	0.0162835	KCND1	chrX	-	48961378	48971569	5807	protein_coding	potassium_channel_voltage_gated_Shal_related_subfamily_D_member_1
ENSG00000267002	509.76	422.068	609.692	918.311	0.548066	0.0163286	RP11-242D8.1	chr17	-	43148368	43171037	8246	lincRNA	NA
ENSG00000167553	8018.29	8254.84	6401.77	3725.72	-0.535631	0.0164231	TUBA1C	chr12	+	49188736	49274603	4631	protein_coding	tubulin_alpha_1c
ENSG00000228784	25.2453	20.2507	37.5336	89.8129	0.645725	0.0164587	LINC00954	chr2	+	19868860	19885047	4683	lincRNA	long_intergenic_non-protein_coding_RNA_954
ENSG00000243989	58.2583	42.6331	63.1663	178.617	0.648889	0.016482	ACY1	chr3	+	51983340	51989197	3285	protein_coding	aminoacylase_1
ENSG00000197345	2102.15	2222.25	1570	1308.85	-0.487236	0.0165463	MRPL21	chr11	-	68891276	68903835	2825	protein_coding	mitochondrial_ribosomal_protein_L21
ENSG00000181026	1491.41	1920.62	1134.25	1100.96	-0.499617	0.0165656	AEN	chr15	+	88621296	88632282	6018	protein_coding	apoptosis_enhancing_nuclease
ENSG00000142657	4382.97	4836.73	3390.84	2779.15	-0.483053	0.0165798	PGD	chr1	+	10398592	10420144	2966	protein_coding	phosphogluconate_dehydrogenase
ENSG00000230551	384.505	389.027	472.374	847.672	0.569442	0.0166037	CTB-89H12.4	chr5	-	149494314	149504670	8636	processed_transcript	NA
ENSG00000168016	31.0711	15.9874	67.7436	56.5115	0.647641	0.0166106	TRANK1	chr3	-	36826820	36945057	11177	protein_coding	tetratricopeptide_repeat_and_ankyrin_repeat_containing_1
ENSG00000181610	1907.96	2055.98	1507.75	1020.23	-0.518852	0.0166232	MRPS23	chr17	-	57834781	57850056	6379	protein_coding	mitochondrial_ribosomal_protein_S23
ENSG00000106541	60.2003	83.1346	39.3645	8.07307	-0.638517	0.0166285	AGR2	chr7	-	16791811	16833433	2845	protein_coding	anterior_gradient_2_protein_disulphide_isomerase_family_member
ENSG00000280734	178.659	117.241	216.963	323.932	0.59885	0.0167389	LINC01232	chr13	-	99486962	99499306	6199	processed_transcript	long_intergenic_non-protein_coding_RNA_1232
ENSG00000108244	321.392	494.544	502.584	953.631	0.589973	0.0167519	KRT23	chr17	-	40922696	40937634	2902	protein_coding	keratin_23_type_I
ENSG00000204869	409.75	370.908	647.226	576.215	0.518255	0.0167997	IGFL4	chr19	-	46039748	46077118	3725	protein_coding	IGF_like_family_member_4
ENSG00000074800	59359.4	75972.2	50103.7	38742.6	-0.497609	0.0168604	ENO1	chr1	-	8861002	8879249	3958	protein_coding	enolase_1_(alpha)
ENSG00000260220	12.6226	13.8558	21.9709	70.6393	0.621228	0.0168809	CCDC187	chr9	-	136280942	136306901	4811	protein_coding	coiled-coil_domain_containing_187
ENSG00000172037	2405.1	1930.21	2635.59	4380.65	0.538925	0.0169545	LAMB2	chr3	-	49121114	49133118	6865	protein_coding	laminin_subunit_beta_2
ENSG00000169136	357.318	268.589	186.753	183.662	-0.56382	0.016955	ATF5	chr19	+	49928702	49933935	2954	protein_coding	activating_transcription_factor_5
ENSG00000142609	41.7518	26.6457	54.0118	116.05	0.646586	0.016967	CFAP74	chr1	-	1921951	2003837	10422	protein_coding	cilia_and_flagella_associated_protein_74
ENSG00000136098	167.007	256.865	63.1663	144.306	-0.63001	0.0169756	NEK3	chr13	-	52132639	52159861	4272	protein_coding	NIMA-related_kinase_3
ENSG00000106479	213.614	196.112	226.117	563.096	0.61522	0.017056	ZNF862	chr7	+	149838367	149867479	8430	protein_coding	zinc_finger_protein_862
ENSG00000167775	1519.57	1553.98	1127.84	894.092	-0.495284	0.017259	CD320	chr19	-	8302127	8308356	2277	protein_coding	CD320_molecule
ENSG00000275183	101.952	110.846	61.3354	40.3653	-0.631433	0.0174694	LENG9	chr19	-	54461796	54463711	1916	protein_coding	leukocyte_receptor_cluster_(LRC)_member_9
ENSG00000197756	33623.8	36556.8	27696.1	16607.3	-0.524201	0.0174956	RPL37A	chr2	+	216498189	216579180	6841	protein_coding	ribosomal_protein_L37a
ENSG00000197498	1400.14	1662.69	1153.47	785.106	-0.522198	0.0175247	RPF2	chr6	+	110982015	111028263	3922	protein_coding	ribosome_production_factor_2_homolog
ENSG00000262585	152.443	159.874	209.639	348.151	0.58715	0.0176353	RP11-353N14.5	chr17	-	79915252	79926725	5271	lincRNA	NA
ENSG00000273151	204.875	179.059	183.091	618.599	0.630628	0.0176361	RP11-449P15.2	chr7	-	879790	886547	6758	antisense	NA
ENSG00000130598	28.1582	22.3824	20.14	150.361	0.61935	0.0176767	TNNI2	chr11	+	1838989	1841680	1082	protein_coding	troponin_I_type_2_(skeletal_fast)
ENSG00000235313	19.4194	15.9874	41.1954	58.5297	0.637472	0.0176794	HM13-IT1	chr20	+	31563166	31564076	356	sense_intronic	HM13_intronic_transcript_1
ENSG00000069482	2840.09	2513.22	2002.1	1517.74	-0.495043	0.0177092	GAL	chr11	+	68683779	68691175	1300	protein_coding	galanin/GMAP_prepropeptide
ENSG00000148337	3108.08	2825.51	2143.08	1855.8	-0.475737	0.0177597	CIZ1	chr9	-	128166064	128204383	6993	protein_coding	CDKN1A_interacting_zinc_finger_protein_1
ENSG00000137941	138.849	140.689	314.001	189.717	0.590918	0.0177602	TTLL7	chr1	-	83865028	83999150	10543	protein_coding	tubulin_tyrosine_ligase_like_7
ENSG00000175793	4191.69	5774.66	3700.26	2649.98	-0.517392	0.01777	SFN	chr1	+	26863138	26864457	1320	protein_coding	stratifin
ENSG00000063601	1255.47	1175.61	904.468	661.991	-0.509548	0.0177741	MTMR1	chrX	+	150692971	150765103	6323	protein_coding	myotubularin_related_protein_1
ENSG00000196155	637.929	827.082	471.459	463.192	-0.516153	0.0179034	PLEKHG4	chr16	+	67277510	67289499	7328	protein_coding	pleckstrin_homology_and_RhoGEF_domain_containing_G4
ENSG00000166750	201.962	297.366	173.021	85.7763	-0.611777	0.0180006	SLFN5	chr17	+	35243036	35273655	10709	protein_coding	schlafen_family_member_5
ENSG00000125510	26.2162	21.3166	45.7727	77.7033	0.639769	0.0180023	OPRL1	chr20	+	64080173	64100643	3549	protein_coding	opiate_receptor-like_1
ENSG00000088970	1561.32	1776.73	2028.65	3289.77	0.526879	0.018026	KIZ	chr20	+	21125983	21246622	5207	protein_coding	kizuna_centrosomal_protein
ENSG00000184515	122.342	167.335	87.8836	59.5389	-0.616106	0.018084	BEX5	chrX	-	102153708	102156057	1063	protein_coding	brain_expressed_X-linked_5
ENSG00000113356	421.402	479.623	289.283	276.503	-0.5263	0.0180843	POLR3G	chr5	+	90471748	90514553	4019	protein_coding	polymerase_(RNA)_III_(DNA_directed)_polypeptide_G_(32kD)
ENSG00000217801	194.194	232.35	238.018	571.169	0.606732	0.0181746	RP11-465B22.3	chr1	+	1059734	1069355	2171	transcribed_unprocessed_pseudogene	NA
ENSG00000168077	4.85486	0	10.07	36.3288	0.507903	0.0181824	SCARA3	chr8	+	27633868	27676776	4031	protein_coding	scavenger_receptor_class_A_member_3
ENSG00000187840	2790.57	4245.19	2720.73	1321.96	-0.574478	0.0182572	EIF4EBP1	chr8	+	38030341	38060365	1073	protein_coding	eukaryotic_translation_initiation_factor_4E_binding_protein_1
ENSG00000153303	23.3033	5.32914	17.3936	100.913	0.590104	0.0183164	FRMD1	chr6	-	168055745	168081557	5788	protein_coding	FERM_domain_containing_1
ENSG00000221995	73.7939	70.3446	88.799	219.991	0.631015	0.0183232	TIAF1	chr17	-	29073521	29078857	5337	protein_coding	TGFB1-induced_anti-apoptotic_factor_1
ENSG00000031698	2934.28	5752.27	2957.83	2180.74	-0.560288	0.0183302	SARS	chr1	+	109213918	109238169	3836	protein_coding	seryl-tRNA_synthetase
ENSG00000104980	1865.24	2141.25	1431.77	1246.28	-0.48139	0.0183369	TIMM44	chr19	-	7926718	7943920	4888	protein_coding	translocase_of_inner_mitochondrial_membrane_44_homolog_(yeast)
ENSG00000132846	308.769	405.015	222.455	208.891	-0.548503	0.0183758	ZBED3	chr5	-	77072072	77087323	6514	protein_coding	zinc_finger_BED-type_containing_3
ENSG00000166986	3933.41	6682.74	3479.64	3172.72	-0.527138	0.0184187	MARS	chr12	+	57475445	57517569	7028	protein_coding	methionyl-tRNA_synthetase
ENSG00000279407	89.3294	93.7928	178.513	154.397	0.591808	0.018475	AC007191.4	chr19	-	45714387	45717381	2995	TEC	NA
ENSG00000137547	1275.86	1445.26	1013.41	745.75	-0.505948	0.0184806	MRPL15	chr8	+	54135210	54147901	1191	protein_coding	mitochondrial_ribosomal_protein_L15
ENSG00000197956	13104.2	17775.9	12307.4	5155.66	-0.58078	0.0185096	S100A6	chr1	-	153534599	153536244	971	protein_coding	S100_calcium_binding_protein_A6
ENSG00000102119	1493.35	1446.33	1130.59	726.576	-0.521546	0.0185302	EMD	chrX	+	154379197	154381523	2020	protein_coding	emerin
ENSG00000141994	1896.31	1856.67	1319.17	1220.04	-0.47151	0.0185338	DUS3L	chr19	-	5784832	5791238	3642	protein_coding	dihydrouridine_synthase_3-like
ENSG00000261685	3446.95	2507.89	3984.97	5232.36	0.506309	0.018626	RP11-401P9.4	chr16	+	50645809	50649249	3441	lincRNA	NA
ENSG00000136942	25049.1	27257.5	20587.6	13078.4	-0.508835	0.0187224	RPL35	chr9	-	124857880	124861981	1535	protein_coding	ribosomal_protein_L35
ENSG00000114942	10615.6	12192	9022.71	5280.79	-0.52603	0.0187312	EEF1B2	chr2	+	206159585	206162928	1915	protein_coding	eukaryotic_translation_elongation_factor_1_beta_2
ENSG00000184470	1204.98	1186.27	888.906	666.028	-0.501352	0.018773	TXNRD2	chr22	-	19875517	19941992	8373	protein_coding	thioredoxin_reductase_2
ENSG00000130204	6438.52	6236.16	4829.02	3640.95	-0.480988	0.0188162	TOMM40	chr19	+	44890569	44903689	3610	protein_coding	translocase_of_outer_mitochondrial_membrane_40_homolog_(yeast)
ENSG00000154025	10.6807	1.06583	17.3936	46.4201	0.553303	0.0190272	SLC5A10	chr17	+	18950345	19022595	6451	protein_coding	solute_carrier_family_5_(sodium/sugar_cotransporter)_member_10
ENSG00000088833	2878.93	3018.42	2256.59	1616.63	-0.493753	0.0190455	NSFL1C	chr20	-	1442162	1473842	6531	protein_coding	NSFL1_(p97)_cofactor_(p47)
ENSG00000172590	1735.13	1805.51	1339.31	974.823	-0.497232	0.0190609	MRPL52	chr14	+	22829879	22835037	3213	protein_coding	mitochondrial_ribosomal_protein_L52
ENSG00000123094	170.891	153.479	214.216	362.279	0.580734	0.019072	RASSF8	chr12	+	25959029	26079892	7619	protein_coding	Ras_association_(RalGDS/AF-6)_domain_family_(N-terminal)_member_8
ENSG00000198755	17218.2	21123.6	14460.5	10949.1	-0.487023	0.0190967	RPL10A	chr6	+	35468408	35470785	1501	protein_coding	ribosomal_protein_L10a
ENSG00000169564	2298.29	2694.41	1751.26	1617.64	-0.472831	0.0191513	PCBP1	chr2	+	70087454	70089203	1750	protein_coding	poly(rC)_binding_protein_1
ENSG00000165300	22.3324	30.909	47.6036	86.7855	0.633886	0.0191761	SLITRK5	chr13	+	87672615	87696272	21103	protein_coding	SLIT_and_NTRK_like_family_member_5
ENSG00000164056	203.904	193.981	252.665	446.037	0.575481	0.0191927	SPRY1	chr4	+	123396795	123403760	3963	protein_coding	sprouty_RTK_signaling_antagonist_1
ENSG00000151876	426.257	496.676	285.622	296.685	-0.521162	0.0192152	FBXO4	chr5	+	41925254	41941743	3014	protein_coding	F-box_protein_4
ENSG00000159840	2582.79	3489.52	2296.87	1538.93	-0.520331	0.019247	ZYX	chr7	+	143381080	143391111	3482	protein_coding	zyxin
ENSG00000278864	139.82	132.163	173.936	328.977	0.594727	0.0192615	RP11-45M22.2	chr17	+	17181504	17183257	1754	TEC	NA
ENSG00000133083	49.5196	22.3824	49.4345	139.26	0.631419	0.0193902	DCLK1	chr13	-	35768652	36131306	14375	protein_coding	doublecortin_like_kinase_1
ENSG00000102780	780.662	854.794	1104.04	1382.51	0.492197	0.0193983	DGKH	chr13	+	42040036	42256578	19637	protein_coding	diacylglycerol_kinase_eta
ENSG00000164877	1309.84	1078.62	1292.62	2840.71	0.568773	0.019407	MICALL2	chr7	-	1428465	1459502	8843	protein_coding	MICAL-like_2
ENSG00000204394	6364.72	6273.46	4612.97	4067.82	-0.457886	0.0194787	VARS	chr6	-	31777518	31795953	6081	protein_coding	valyl-tRNA_synthetase
ENSG00000171310	673.855	580.876	745.179	1339.12	0.548149	0.0195064	CHST11	chr12	+	104455295	104762014	6492	protein_coding	carbohydrate_(chondroitin_4)_sulfotransferase_11
ENSG00000170631	113.604	151.348	75.0672	61.5571	-0.607567	0.0195208	ZNF16	chr8	-	144930358	144950888	5237	protein_coding	zinc_finger_protein_16
ENSG00000100462	1375.87	1493.22	1037.21	875.928	-0.481434	0.0196274	PRMT5	chr14	-	22920511	22929585	3467	protein_coding	protein_arginine_methyltransferase_5
ENSG00000163346	278.669	189.717	402.8	375.398	0.547584	0.0197209	PBXIP1	chr1	-	154944076	154956123	3851	protein_coding	pre-B-cell_leukemia_homeobox_interacting_protein_1
ENSG00000113070	324.305	1037.05	422.94	247.238	-0.617063	0.0197372	HBEGF	chr5	-	140332843	140346631	3018	protein_coding	heparin-binding_EGF-like_growth_factor
ENSG00000198786	2781.83	2434.35	3412.81	4404.87	0.480786	0.0197965	MT-ND5	chrMT	+	12337	14148	1812	protein_coding	mitochondrially_encoded_NADH:ubiquinone_oxidoreductase_core_subunit_5
ENSG00000106105	3404.23	6383.24	3317.6	2627.78	-0.542694	0.0198269	GARS	chr7	+	30594681	30634033	4152	protein_coding	glycyl-tRNA_synthetase
ENSG00000166473	32.0421	24.514	48.519	91.8311	0.630363	0.0199068	PKD1L2	chr16	-	81100875	81220370	18637	polymorphic_pseudogene	polycystic_kidney_disease_1-like_2_(gene/pseudogene)
ENSG00000268879	74.7648	92.727	213.301	115.041	0.609413	0.0199382	IGFL1P1	chr19	+	46196238	46197323	360	unprocessed_pseudogene	IGF_like_family_member_1_pseudogene_1
ENSG00000198915	34.955	39.4356	49.4345	132.196	0.629997	0.0200053	RASGEF1A	chr10	-	43194535	43266919	6073	protein_coding	RasGEF_domain_family_member_1A
ENSG00000061794	3087.69	3811.4	2621.86	1868.91	-0.498627	0.020075	MRPS35	chr12	+	27710773	27756295	1979	protein_coding	mitochondrial_ribosomal_protein_S35
ENSG00000168993	245.656	140.689	116.263	87.7946	-0.599326	0.0201955	CPLX1	chr4	-	784957	826198	2418	protein_coding	complexin_1
ENSG00000158528	163.123	201.441	194.076	517.685	0.607047	0.020207	PPP1R9A	chr7	+	94907202	95296415	11151	protein_coding	protein_phosphatase_1_regulatory_subunit_9A
ENSG00000164007	21.3614	15.9874	29.2945	81.7398	0.617572	0.020214	CLDN19	chr1	-	42733093	42740254	3602	protein_coding	claudin_19
ENSG00000053372	2569.19	2455.67	1939.85	1343.16	-0.495669	0.0202746	MRTO4	chr1	+	19251539	19260128	2822	protein_coding	MRT4_homolog_ribosome_maturation_factor
ENSG00000173812	5312.19	8285.75	5090.84	3321.06	-0.531337	0.0202833	EIF1	chr17	+	41688885	41692668	3623	protein_coding	eukaryotic_translation_initiation_factor_1
ENSG00000153885	476.747	504.137	377.167	105.959	-0.614568	0.0203346	KCTD15	chr19	+	33795933	33815763	6388	protein_coding	potassium_channel_tetramerization_domain_containing_15
ENSG00000167549	135.936	126.834	147.388	370.352	0.608457	0.0203456	CORO6	chr17	-	29614756	29622907	4321	protein_coding	coronin_6
ENSG00000112796	16.5065	21.3166	38.4491	65.5937	0.623163	0.0203598	ENPP5	chr6	-	46159187	46170971	4264	protein_coding	ectonucleotide_pyrophosphatase/phosphodiesterase_5_(putative)
ENSG00000183291	2804.17	3636.6	2467.15	1640.85	-0.511885	0.0204609	2018-09-15	chr1	-	86862445	86914424	2103	protein_coding	15_kDa_selenoprotein
ENSG00000134684	3385.78	5483.68	3154.65	2424.95	-0.520497	0.0206135	YARS	chr1	-	32775237	32818153	8212	protein_coding	tyrosyl-tRNA_synthetase
ENSG00000068650	3068.27	3273.16	3397.25	7268.79	0.552271	0.0206242	ATP11A	chr13	+	112690329	112887168	13733	protein_coding	ATPase_class_VI_type_11A
ENSG00000139044	598.119	513.729	600.538	1354.26	0.571997	0.0207336	B4GALNT3	chr12	+	460364	563509	6357	protein_coding	beta-14-N-acetyl-galactosaminyl_transferase_3
ENSG00000108515	1387.52	1368.52	1527.89	3052.63	0.545687	0.0208012	ENO3	chr17	+	4948092	4957131	4292	protein_coding	enolase_3_(beta_muscle)
ENSG00000213563	771.923	803.634	563.004	468.238	-0.493467	0.0208094	C8orf82	chr8	-	144525733	144529132	3001	protein_coding	chromosome_8_open_reading_frame_82
ENSG00000118894	307.798	261.128	187.668	152.379	-0.549	0.0208184	EEF2KMT	chr16	-	5084304	5097808	3128	protein_coding	eukaryotic_elongation_factor_2_lysine_methyltransferase
ENSG00000182004	4479.09	4705.63	3598.65	2398.71	-0.49522	0.0208648	SNRPE	chr1	+	203861603	203870550	1474	protein_coding	small_nuclear_ribonucleoprotein_polypeptide_E
ENSG00000172809	23826.7	24210.3	18967.3	12592	-0.4908	0.0209274	RPL38	chr17	+	74203582	74210655	3829	protein_coding	ribosomal_protein_L38
ENSG00000137124	1364.22	1283.26	942.917	837.581	-0.473169	0.0209341	ALDH1B1	chr9	+	38392664	38398661	3155	protein_coding	aldehyde_dehydrogenase_1_family_member_B1
ENSG00000182551	1835.14	1485.76	1269.73	847.672	-0.51089	0.0211844	ADI1	chr2	-	3497361	3519736	5560	protein_coding	acireductone_dioxygenase_1
ENSG00000143630	573.844	411.41	584.975	1100.96	0.558949	0.0211858	HCN3	chr1	+	155277583	155289848	4121	protein_coding	hyperpolarization_activated_cyclic_nucleotide_gated_potassium_channel_3
ENSG00000107331	1495.3	1232.1	1378.67	3463.35	0.574767	0.0211919	ABCA2	chr9	-	137007227	137028922	11514	protein_coding	ATP_binding_cassette_subfamily_A_member_2
ENSG00000066379	303.914	369.842	222.455	188.708	-0.536861	0.0212091	ZNRD1	chr6	+	30058899	30064909	3672	protein_coding	zinc_ribbon_domain_containing_1
ENSG00000114904	724.345	839.872	472.374	549.978	-0.493869	0.0213847	NEK4	chr3	-	52708449	52770949	6391	protein_coding	NIMA-related_kinase_4
ENSG00000142669	2302.17	2540.93	1910.55	1163.53	-0.51318	0.0215236	SH3BGRL3	chr1	+	26279176	26281522	1786	protein_coding	SH3_domain_binding_glutamate-rich_protein_like_3
ENSG00000121310	372.853	367.711	503.5	658.964	0.510708	0.021532	ECHDC2	chr1	-	52895910	52927212	11572	protein_coding	enoyl-CoA_hydratase_domain_containing_2
ENSG00000117616	1955.54	1660.56	2122.94	3657.1	0.522132	0.021564	RSRP1	chr1	-	25242237	25338213	6804	protein_coding	arginine/serine-rich_protein_1
ENSG00000128000	304.885	248.338	375.336	528.786	0.534105	0.0218233	ZNF780B	chr19	-	40028260	40056209	9217	protein_coding	zinc_finger_protein_780B
ENSG00000136828	82.5326	55.423	104.362	171.553	0.605852	0.0218249	RALGPS1	chr9	+	126914774	127223166	10507	protein_coding	Ral_GEF_with_PH_domain_and_SH3_binding_motif_1
ENSG00000148803	127.197	133.228	76.8981	60.548	-0.593765	0.0218358	FUOM	chr10	-	133355154	133358035	1284	protein_coding	fucose_mutarotase
ENSG00000115053	31596.4	30512.5	23362.4	19512.6	-0.451017	0.0218843	NCL	chr2	-	231453531	231483641	6929	protein_coding	nucleolin
ENSG00000073536	1123.41	1247.02	776.305	819.416	-0.471209	0.0219178	NLE1	chr17	-	35128753	35142315	5463	protein_coding	notchless_homolog_1_(Drosophila)
ENSG00000102317	10620.5	13499.8	9431	6105.26	-0.502907	0.0220062	RBM3	chrX	+	48574449	48579066	3731	protein_coding	RNA_binding_motif_(RNP1_RRM)_protein_3
ENSG00000115596	91.2714	88.4637	136.403	192.744	0.582817	0.0221172	WNT6	chr2	+	218859821	218874233	1703	protein_coding	wingless-type_MMTV_integration_site_family_member_6
ENSG00000107949	2313.83	2465.26	1849.22	1295.73	-0.487789	0.02212	BCCIP	chr10	+	125823546	125853695	4498	protein_coding	BRCA2_and_CDKN1A_interacting_protein
ENSG00000172638	62.1422	39.4356	78.729	139.26	0.614678	0.0221293	EFEMP2	chr11	-	65866441	65873592	5397	protein_coding	EGF_containing_fibulin-like_extracellular_matrix_protein_2
ENSG00000197444	3.88389	9.59245	18.3091	40.3653	0.559716	0.0221401	OGDHL	chr10	-	49734643	49762379	5724	protein_coding	oxoglutarate_dehydrogenase-like
ENSG00000126522	663.174	661.879	465.051	402.644	-0.491121	0.0222084	ASL	chr7	+	66075798	66093558	3195	protein_coding	argininosuccinate_lyase
ENSG00000182810	814.646	914.48	588.637	561.078	-0.480095	0.0222115	DDX28	chr16	-	68021274	68023442	2169	protein_coding	DEAD_(Asp-Glu-Ala-Asp)_box_polypeptide_28
ENSG00000013503	459.27	523.321	318.578	312.831	-0.503998	0.0222245	POLR3B	chr12	+	106357658	106510198	4858	protein_coding	polymerase_(RNA)_III_(DNA_directed)_polypeptide_B
ENSG00000136628	4165.47	6666.75	3814.7	3117.21	-0.506733	0.0222847	EPRS	chr1	-	219968601	220046658	5450	protein_coding	glutamyl-prolyl-tRNA_synthetase
ENSG00000140323	162.152	122.57	256.327	229.073	0.554584	0.022288	DISP2	chr15	+	40358235	40378639	12754	protein_coding	dispatched_homolog_2_(Drosophila)
ENSG00000167996	14526.7	16605.6	11817.6	9359.71	-0.462472	0.022373	FTH1	chr11	-	61959718	61967660	2030	protein_coding	ferritin_heavy_polypeptide_1
ENSG00000155016	8.73875	8.52662	23.8018	39.3562	0.581005	0.0223999	CYP2U1	chr4	+	107931369	107953457	6096	protein_coding	cytochrome_P450_family_2_subfamily_U_member_1
ENSG00000143878	1992.43	2289.4	1646.9	1159.49	-0.490021	0.0225509	RHOB	chr2	+	20447074	20449445	2372	protein_coding	ras_homolog_family_member_B
ENSG00000232803	95.1553	79.9371	129.994	195.772	0.586247	0.0225632	SLCO4A1-AS1	chr20	-	62663019	62666724	1534	antisense	SLCO4A1_antisense_RNA_1
ENSG00000064687	1298.19	1041.31	1342.97	2493.57	0.534732	0.0226158	ABCA7	chr19	+	1040101	1065572	8367	protein_coding	ATP_binding_cassette_subfamily_A_member_7
ENSG00000169230	3535.31	3633.41	2824.17	1869.92	-0.490498	0.0227271	PRELID1	chr5	+	177303774	177306959	1875	protein_coding	PRELI_domain_containing_1
ENSG00000164362	43.6937	23.4482	31.1254	162.47	0.606266	0.0227337	TERT	chr5	-	1253147	1295069	4616	protein_coding	telomerase_reverse_transcriptase
ENSG00000163637	28.1582	13.8558	53.0963	57.5206	0.613731	0.0227375	PRICKLE2	chr3	-	64093867	64445476	8726	protein_coding	prickle_homolog_2
ENSG00000170473	1013.69	1253.41	877.92	532.822	-0.52262	0.0229535	PYM1	chr12	-	55901413	55932618	2425	protein_coding	PYM_homolog_1_exon_junction_complex_associated_factor
ENSG00000203875	8883.42	13679.9	8564.99	5598.67	-0.517625	0.0229948	SNHG5	chr6	-	85660950	85678736	2794	processed_transcript	small_nucleolar_RNA_host_gene_5
ENSG00000166902	1859.41	1913.16	1400.64	1156.47	-0.464448	0.0230216	MRPL16	chr11	-	59806135	59810872	2271	protein_coding	mitochondrial_ribosomal_protein_L16
ENSG00000108602	651.522	537.177	831.232	977.85	0.487415	0.0230603	ALDH3A1	chr17	-	19737984	19748943	3918	protein_coding	aldehyde_dehydrogenase_3_family_member_A1
ENSG00000263968	23.3033	23.4482	42.1109	76.6941	0.613905	0.0230606	RN7SL381P	chr16	+	85659378	85659675	298	misc_RNA	RNA_7SL_cytoplasmic_381_pseudogene
ENSG00000114738	3408.11	3921.18	2918.47	1750.85	-0.508271	0.0230916	MAPKAPK3	chr3	+	50611520	50649297	3921	protein_coding	mitogen-activated_protein_kinase-activated_protein_kinase_3
ENSG00000142409	2008.94	2061.31	1422.62	1380.49	-0.451641	0.0231292	ZNF787	chr19	-	56087366	56121280	3671	protein_coding	zinc_finger_protein_787
ENSG00000164938	32.0421	26.6457	79.6445	56.5115	0.614924	0.0231374	TP53INP1	chr8	-	94925972	94949411	5676	protein_coding	tumor_protein_p53_inducible_nuclear_protein_1
ENSG00000105671	1461.31	1461.25	1051.86	935.467	-0.461791	0.0231599	DDX49	chr19	+	18919675	18928633	2780	protein_coding	DEAD_(Asp-Glu-Ala-Asp)_box_polypeptide_49
ENSG00000248727	28.1582	22.3824	55.8427	65.5937	0.61489	0.0231723	CTC-236F12.4	chr5	-	56457795	56481946	858	lincRNA	NA
ENSG00000202522	0	0	6.40818	18.1644	0.411073	0.0232109	Y_RNA	chr11	+	72766004	72766116	113	misc_RNA	Y_RNA
ENSG00000158042	2173.04	2345.89	1738.45	1265.45	-0.478873	0.0232924	MRPL17	chr11	-	6680782	6683401	2276	protein_coding	mitochondrial_ribosomal_protein_L17
ENSG00000101493	177.688	183.322	217.878	423.836	0.569368	0.0233013	ZNF516	chr18	-	76358190	76495190	8217	protein_coding	zinc_finger_protein_516
ENSG00000105676	1459.37	1432.47	1098.54	819.416	-0.480408	0.0233713	ARMC6	chr19	+	19033575	19060311	4052	protein_coding	armadillo_repeat_containing_6
ENSG00000165271	2891.55	2599.55	1885.83	1903.23	-0.4498	0.0233985	NOL6	chr9	-	33461441	33473930	5906	protein_coding	nucleolar_protein_6
ENSG00000140263	1937.09	2178.55	1413.46	1409.76	-0.454496	0.02345	SORD	chr15	+	45023104	45077185	6159	protein_coding	sorbitol_dehydrogenase
ENSG00000162244	22617.8	27566.6	19898.3	12651.5	-0.495993	0.0235001	RPL29	chr3	-	51993600	51995942	1912	protein_coding	ribosomal_protein_L29
ENSG00000132423	185.456	212.1	121.755	108.986	-0.556439	0.023502	COQ3	chr6	-	99369400	99394204	1458	protein_coding	coenzyme_Q3_methyltransferase
ENSG00000126562	101.952	72.4763	129.079	199.808	0.587026	0.0235107	WNK4	chr17	+	42780678	42796936	5089	protein_coding	WNK_lysine_deficient_protein_kinase_4
ENSG00000164338	1015.64	1072.22	783.628	589.334	-0.486215	0.023549	UTP15	chr5	+	73565443	73583377	6321	protein_coding	UTP15_U3_small_nucleolar_ribonucleoprotein_homolog_(S._cerevisiae)
ENSG00000186642	21.3614	31.9748	15.5627	166.507	0.581441	0.0236574	PDE2A	chr11	-	72576141	72674591	7182	protein_coding	phosphodiesterase_2A
ENSG00000240399	46.6067	27.7115	81.4754	81.7398	0.609788	0.0238256	RP1-228P16.1	chr12	-	48054813	48055591	779	transcribed_processed_pseudogene	NA
ENSG00000143947	17719.3	21609.7	15472.1	10342.6	-0.487318	0.0238446	RPS27A	chr2	+	55231903	55235853	3130	protein_coding	ribosomal_protein_S27a
ENSG00000167965	1518.6	1484.7	1130.59	881.983	-0.472162	0.0238714	MLST8	chr16	+	2204248	2209416	4323	protein_coding	MTOR_associated_protein_LST8_homolog
ENSG00000163132	455.386	411.41	303.931	244.21	-0.511481	0.0238821	MSX1	chr4	+	4859666	4863936	2120	protein_coding	msh_homeobox_1
ENSG00000196696	111.662	105.517	140.064	263.384	0.581997	0.0238974	PDXDC2P	chr16	-	69976297	70065948	6114	processed_transcript	pyridoxal-dependent_decarboxylase_domain_containing_2_pseudogene
ENSG00000163682	14771.4	18499.6	13018.7	8803.68	-0.487741	0.0239074	RPL9	chr4	-	39454124	39458948	3259	protein_coding	ribosomal_protein_L9
ENSG00000102908	7275.49	6734.97	8967.78	11539.4	0.457121	0.0240538	NFAT5	chr16	+	69565094	69704666	16401	protein_coding	nuclear_factor_of_activated_T-cells_5_tonicity-responsive
ENSG00000112782	428.199	374.106	645.395	581.261	0.489252	0.0241716	CLIC5	chr6	-	45898451	46080395	8997	protein_coding	chloride_intracellular_channel_5
ENSG00000105193	28237.8	32209.3	24143.3	15441.8	-0.488413	0.0242172	RPS16	chr19	-	39433207	39435948	2603	protein_coding	ribosomal_protein_S16
ENSG00000105364	1933.21	1863.07	1399.73	1192.8	-0.457198	0.0242454	MRPL4	chr19	+	10251901	10260045	4070	protein_coding	mitochondrial_ribosomal_protein_L4
ENSG00000088766	1588.51	1721.31	1303.61	823.453	-0.500731	0.0242867	CRLS1	chr20	+	6006090	6040053	5370	protein_coding	cardiolipin_synthase_1
ENSG00000198356	2500.25	2662.44	2053.36	1279.58	-0.497826	0.024289	ASNA1	chr19	+	12737139	12748323	1652	protein_coding	arsA_arsenite_transporter_ATP-binding_homolog_1_(bacterial)
ENSG00000196975	3445.98	4435.98	3079.59	2002.12	-0.498723	0.0242897	ANXA4	chr2	+	69644425	69827100	11048	protein_coding	annexin_A4
ENSG00000166123	3226.54	5475.16	3076.84	2421.92	-0.51133	0.0243233	GPT2	chr16	+	46884378	46931297	6354	protein_coding	glutamic_pyruvate_transaminase_(alanine_aminotransferase)_2
ENSG00000180198	4678.14	4668.33	3641.68	2657.05	-0.467418	0.0243319	RCC1	chr1	+	28505943	28539300	3888	protein_coding	regulator_of_chromosome_condensation_1
ENSG00000172115	7874.58	9197.03	6396.28	5317.12	-0.453307	0.0244016	CYCS	chr7	-	25120091	25125361	4457	protein_coding	cytochrome_c_somatic
ENSG00000236675	50.4905	37.304	97.0381	84.7672	0.602144	0.0244232	MTX1P1	chr1	+	155230975	155234325	838	unprocessed_pseudogene	metaxin_1_pseudogene_1
ENSG00000254615	10.6807	11.7241	21.9709	53.4841	0.579852	0.0244915	RP11-395G23.3	chr8	+	106270144	106272899	1419	lincRNA	NA
ENSG00000132031	11.6517	19.1849	53.0963	35.3197	0.597523	0.0245044	MATN3	chr2	-	19992111	20012694	3118	protein_coding	matrilin_3
ENSG00000135624	11671.1	12312.4	9148.13	7398.97	-0.448719	0.0245179	CCT7	chr2	+	73233420	73253021	3591	protein_coding	chaperonin_containing_TCP1_subunit_7_(eta)
ENSG00000117543	583.554	734.355	487.937	342.096	-0.512681	0.024519	DPH5	chr1	-	100989623	101026088	2970	protein_coding	diphthamide_biosynthesis_5
ENSG00000228604	38.8389	53.2914	64.9972	137.242	0.607074	0.0245381	RP5-872K7.7	chr20	-	21148741	21162890	1110	antisense	NA
ENSG00000179091	4758.73	4807.95	3601.4	3006.21	-0.447718	0.0246053	CYC1	chr8	+	144095027	144097525	1975	protein_coding	cytochrome_c-1
ENSG00000276715	26.2162	15.9874	28.3791	93.8494	0.596502	0.0246223	YWHAEP7	chr17	-	37828305	37884743	2998	transcribed_unprocessed_pseudogene	tyrosine_3-monooxygenase/tryptophan_5-monooxygenase_activation_protein_epsilon_pseudogene_7
ENSG00000171530	3357.62	3862.56	2873.61	1791.21	-0.496833	0.0246373	TBCA	chr5	-	77691166	77868780	3058	protein_coding	tubulin_folding_cofactor_A
ENSG00000198208	324.305	461.503	167.528	288.612	-0.55428	0.0246465	RPS6KL1	chr14	-	74903954	74923396	7617	protein_coding	ribosomal_protein_S6_kinase_like_1
ENSG00000127184	7593.97	9391.01	6696.54	4390.74	-0.489943	0.0246797	COX7C	chr5	+	86617904	86620962	1993	protein_coding	cytochrome_c_oxidase_subunit_VIIc
ENSG00000100417	66.0261	61.818	134.572	107.977	0.585327	0.0247824	PMM1	chr22	-	41576894	41589890	5082	protein_coding	phosphomannomutase_1
ENSG00000140465	72.8229	59.6864	113.516	137.242	0.584295	0.0247859	CYP1A1	chr15	-	74719542	74725610	3435	protein_coding	cytochrome_P450_family_1_subfamily_A_member_1
ENSG00000213030	28.1582	39.4356	12.8164	7.06393	-0.576974	0.0248013	CGB8	chr19	-	49047638	49049106	882	protein_coding	chorionic_gonadotropin_beta_polypeptide_8
ENSG00000177954	25337.5	32274.3	23127.1	13441.7	-0.507881	0.024813	RPS27	chr1	+	153990759	153992150	946	protein_coding	ribosomal_protein_S27
ENSG00000196449	692.303	711.973	530.048	370.352	-0.501194	0.0248611	YRDC	chr1	-	37802944	37808185	1826	protein_coding	yrdC_N(6)-threonylcarbamoyltransferase_domain_containing
ENSG00000188677	1273.92	1339.75	932.847	848.681	-0.457956	0.0248957	PARVB	chr22	+	43999211	44172949	7403	protein_coding	parvin_beta
ENSG00000143575	1295.28	2029.34	1138.82	1000.05	-0.499067	0.0249474	HAX1	chr1	+	154272511	154275875	2155	protein_coding	HCLS1_associated_protein_X-1
ENSG00000079112	281.582	542.506	186.753	278.521	-0.564151	0.0249663	CDH17	chr8	-	94127171	94217303	3901	protein_coding	cadherin_17_LI_cadherin_(liver-intestine)
ENSG00000006327	2767.27	3863.63	2533.98	1740.76	-0.497584	0.025089	TNFRSF12A	chr16	+	3018445	3022383	1848	protein_coding	tumor_necrosis_factor_receptor_superfamily_member_12A
ENSG00000099284	1839.99	2116.73	1418.95	1289.67	-0.4543	0.0251377	H2AFY2	chr10	+	70052796	70112280	1980	protein_coding	H2A_histone_family_member_Y2
ENSG00000179242	66.0261	52.2256	105.277	123.114	0.587744	0.0252079	CDH4	chr20	+	61252426	61940617	7351	protein_coding	cadherin_4_type_1_R-cadherin_(retinal)
ENSG00000114686	3429.47	4363.5	3036.56	2050.56	-0.489002	0.0253155	MRPL3	chr3	-	131462212	131502983	2715	protein_coding	mitochondrial_ribosomal_protein_L3
ENSG00000123064	3480.93	3394.66	2640.17	2048.54	-0.457007	0.0254726	DDX54	chr12	-	113157174	113185479	5064	protein_coding	DEAD_(Asp-Glu-Ala-Asp)_box_polypeptide_54
ENSG00000136810	8311.52	9771.51	7301.66	4284.78	-0.500995	0.025473	TXN	chr9	-	110243811	110256640	1142	protein_coding	thioredoxin
ENSG00000126457	7997.9	8616.15	6373.39	5052.73	-0.450288	0.0255043	PRMT1	chr19	+	49675786	49689029	4796	protein_coding	protein_arginine_methyltransferase_1
ENSG00000246451	105.836	117.241	159.289	234.119	0.560937	0.0255415	RP11-894P9.1	chr14	-	103682362	103684015	1404	antisense	NA
ENSG00000142798	10581.7	9287.62	10944.2	20823.5	0.515411	0.0255564	HSPG2	chr1	-	21822245	21937297	17684	protein_coding	heparan_sulfate_proteoglycan_2
ENSG00000153879	1186.53	1903.57	1127.84	807.307	-0.514372	0.0256321	CEBPG	chr19	+	33373330	33382686	4411	protein_coding	CCAAT/enhancer_binding_protein_(C/EBP)_gamma
ENSG00000079337	113.604	105.517	181.26	194.763	0.549962	0.0256497	RAPGEF3	chr12	-	47734367	47771040	12078	protein_coding	Rap_guanine_nucleotide_exchange_factor_3
ENSG00000144381	29081.6	30574.3	22860.7	18540.8	-0.442602	0.025843	HSPD1	chr2	-	197486581	197516737	4245	protein_coding	heat_shock_protein_family_D_(Hsp60)_member_1
ENSG00000137496	261.191	186.52	305.762	440.991	0.536529	0.0258451	IL18BP	chr11	+	71998541	72005715	4323	protein_coding	interleukin_18_binding_protein
ENSG00000163444	1361.3	1650.97	1150.73	827.489	-0.484053	0.0258637	TMEM183A	chr1	+	203007386	203024848	4026	protein_coding	transmembrane_protein_183A
ENSG00000229719	69.91	63.9497	77.8136	204.854	0.598957	0.0259076	MIR194-2HG	chr11	-	64889560	64893449	3647	lincRNA	MIR194-2_host_gene
ENSG00000175894	28.1582	17.0532	27.4636	102.932	0.590582	0.0259213	TSPEAR	chr21	-	44497892	44711580	4471	protein_coding	thrombospondin-type_laminin_G_domain_and_EAR_repeats
ENSG00000160145	307.798	482.82	267.312	206.872	-0.536068	0.0260251	KALRN	chr3	+	124080023	124726325	24490	protein_coding	kalirin_RhoGEF_kinase
ENSG00000140199	305.856	337.867	496.176	490.439	0.488549	0.0260377	SLC12A6	chr15	-	34229996	34338060	10056	protein_coding	solute_carrier_family_12_(potassium/chloride_transporter)_member_6
ENSG00000130707	1778.82	1973.91	1457.4	1031.33	-0.476951	0.0261146	ASS1	chr9	+	130444929	130501274	3050	protein_coding	argininosuccinate_synthase_1
ENSG00000196295	365.085	319.748	481.529	576.215	0.49299	0.026196	AC005154.6	chr7	-	30516309	30594809	22965	processed_transcript	NA
ENSG00000160712	183.514	261.128	137.318	121.096	-0.549595	0.0262344	IL6R	chr1	+	154405193	154469450	6453	protein_coding	interleukin_6_receptor
ENSG00000196228	7.76778	12.7899	29.2945	38.3471	0.573275	0.0263079	SULT1C3	chr2	+	108247195	108265351	915	protein_coding	sulfotransferase_family_1C_member_3
ENSG00000126602	4342.19	4772.78	3197.68	3182.81	-0.434987	0.0263179	TRAP1	chr16	-	3651639	3717597	5227	protein_coding	TNF_receptor-associated_protein_1
ENSG00000137309	37451.4	42320.8	30556	24553.2	-0.445871	0.0263318	HMGA1	chr6	+	34236873	34246231	2327	protein_coding	high_mobility_group_AT-hook_1
ENSG00000120254	2506.08	4156.73	2368.28	1888.09	-0.501393	0.0264139	MTHFD1L	chr6	+	150865549	151101887	5021	protein_coding	methylenetetrahydrofolate_dehydrogenase_(NADP+_dependent)_1-like
ENSG00000113013	12804.2	15783.8	10986.4	8377.83	-0.461144	0.0264827	HSPA9	chr5	-	138554882	138575444	4751	protein_coding	heat_shock_protein_family_A_(Hsp70)_member_9
ENSG00000130255	8539.7	9767.25	7276.03	4904.39	-0.474226	0.0265462	RPL36	chr19	+	5674947	5691876	2272	protein_coding	ribosomal_protein_L36
ENSG00000132434	966.117	1083.95	751.588	622.635	-0.468631	0.0265661	LANCL2	chr7	+	55365448	55433742	5235	protein_coding	LanC_lantibiotic_synthetase_component_C-like_2_(bacterial)
ENSG00000130821	2123.52	1875.86	1372.27	1390.59	-0.445684	0.0265939	SLC6A8	chrX	+	153688099	153696593	5498	protein_coding	solute_carrier_family_6_(neurotransmitter_transporter)_member_8
ENSG00000114054	1404.03	1858.8	1266.07	817.398	-0.501203	0.0266442	PCCB	chr3	+	136250306	136337896	7532	protein_coding	propionyl-CoA_carboxylase_beta_subunit
ENSG00000254100	41.7518	36.2381	62.2509	106.968	0.598255	0.0266654	RP11-675F6.4	chr8	-	38552248	38559020	537	lincRNA	NA
ENSG00000198886	58560.3	50481.9	72871.9	83446.2	0.437592	0.0266811	MT-ND4	chrMT	+	10760	12137	1378	protein_coding	mitochondrially_encoded_NADH:ubiquinone_oxidoreductase_core_subunit_4
ENSG00000227619	119.43	158.808	186.753	301.731	0.556483	0.0268075	RP11-492E3.2	chr9	+	129575409	129584556	2449	antisense	NA
ENSG00000188856	380.621	425.265	249.003	268.429	-0.497532	0.0269404	RPSAP47	chr8	+	80558870	80559757	888	processed_pseudogene	ribosomal_protein_SA_pseudogene_47
ENSG00000184216	12303.2	10428.1	9439.24	4245.42	-0.532981	0.0269535	IRAK1	chrX	-	154010500	154019980	4001	protein_coding	interleukin_1_receptor_associated_kinase_1
ENSG00000196141	2439.08	2955.54	2187.02	1179.68	-0.514153	0.0270019	SPATS2L	chr2	+	200305881	200482263	10437	protein_coding	spermatogenesis_associated_serine_rich_2_like
ENSG00000162572	120.401	116.175	136.403	310.813	0.577791	0.0270039	SCNN1D	chr1	+	1280436	1292029	4025	protein_coding	sodium_channel_non_voltage_gated_1_delta_subunit
ENSG00000280832	80.5907	71.4105	110.77	174.58	0.575943	0.027019	ST3GAL4-AS1	chr11	-	126340889	126355587	3723	antisense	ST3GAL4_antisense_RNA_1_(head_to_head)
ENSG00000163584	722.403	853.728	586.806	440.991	-0.487108	0.0270604	RPL22L1	chr3	-	170864875	170870483	2326	protein_coding	ribosomal_protein_L22_like_1
ENSG00000254486	31.0711	11.7241	5.49272	0	-0.472068	0.0270641	RP13-631K18.2	chr11	+	12030875	12061785	3308	lincRNA	NA
ENSG00000196123	1237.02	1147.9	1382.34	2357.34	0.501385	0.0270972	KIAA0895L	chr16	-	67175602	67184040	4780	protein_coding	KIAA0895-like
ENSG00000267680	160.21	176.927	227.948	336.041	0.53548	0.0272524	ZNF224	chr19	+	44094339	44109886	7104	protein_coding	zinc_finger_protein_224
ENSG00000165283	4750.97	4773.84	3820.19	2494.58	-0.475842	0.0272669	STOML2	chr9	-	35099776	35103195	1806	protein_coding	stomatin_like_2
ENSG00000237061	5.82583	1.06583	12.8164	30.274	0.492496	0.0273537	RP11-956J14.1	chr8	-	73083787	73085879	480	sense_intronic	NA
ENSG00000205517	792.313	697.051	757.08	1809.38	0.547984	0.0274216	RGL3	chr19	-	11384341	11419342	4358	protein_coding	ral_guanine_nucleotide_dissociation_stimulator-like_3
ENSG00000115944	1528.31	2020.81	1385.08	886.019	-0.498763	0.027426	COX7A2L	chr2	-	42333546	42425088	5605	protein_coding	cytochrome_c_oxidase_subunit_VIIa_polypeptide_2_like
ENSG00000204681	469.95	380.501	443.995	1047.48	0.554467	0.027473	GABBR1	chr6	-	29555629	29633976	8470	protein_coding	gamma-aminobutyric_acid_(GABA)_B_receptor_1
ENSG00000221986	0.970972	0	6.40818	20.1827	0.41482	0.0274811	MYBPHL	chr1	-	109292365	109307041	1789	protein_coding	myosin_binding_protein_H-like
ENSG00000078804	138.849	147.084	220.624	251.274	0.528685	0.0275143	TP53INP2	chr20	+	34704290	34713439	4228	protein_coding	tumor_protein_p53_inducible_nuclear_protein_2
ENSG00000070785	851.542	878.242	667.366	455.119	-0.489739	0.0275173	EIF2B3	chr1	-	44850522	44986722	3411	protein_coding	eukaryotic_translation_initiation_factor_2B_subunit_gamma
ENSG00000126709	436.937	449.779	537.371	873.909	0.509374	0.0275442	IFI6	chr1	-	27666061	27672218	865	protein_coding	interferon_alpha-inducible_protein_6
ENSG00000161011	2524.53	3259.3	2238.28	1573.24	-0.479508	0.0276254	SQSTM1	chr5	+	179806398	179838078	7654	protein_coding	sequestosome_1
ENSG00000205981	797.168	944.323	644.479	504.567	-0.478489	0.027637	DNAJC19	chr3	-	180983709	180989774	3586	protein_coding	DnaJ_heat_shock_protein_family_(Hsp40)_member_C19
ENSG00000090263	1680.75	1825.76	1399.73	869.873	-0.491324	0.0276421	MRPS33	chr7	-	141002610	141015228	5262	protein_coding	mitochondrial_ribosomal_protein_S33
ENSG00000213981	601.032	470.03	641.733	1085.83	0.516353	0.0277424	AC007277.3	chr2	-	170640374	170695374	2189	antisense	NA
ENSG00000111196	1138.95	1254.48	942.002	605.48	-0.491766	0.0277713	MAGOHB	chr12	-	10604190	10613623	4856	protein_coding	mago_homolog_B_exon_junction_complex_core_component
ENSG00000233198	18.4485	11.7241	30.21	57.5206	0.581286	0.0278045	RNF224	chr9	+	137227271	137229638	1798	protein_coding	ring_finger_protein_224
ENSG00000011105	1021.46	674.669	1305.44	1288.66	0.484245	0.0279908	TSPAN9	chr12	+	3077355	3286564	5714	protein_coding	tetraspanin_9
ENSG00000143314	1250.61	1151.09	923.693	671.074	-0.473728	0.0280397	MRPL24	chr1	-	156737303	156741590	1695	protein_coding	mitochondrial_ribosomal_protein_L24
ENSG00000232445	145.646	142.821	75.9827	85.7763	-0.559135	0.0280768	RP11-132A1.4	chr7	+	101308346	101310985	705	antisense	NA
ENSG00000105409	40.7808	21.3166	45.7727	106.968	0.593365	0.0280823	ATP1A3	chr19	-	41966582	41997497	5122	protein_coding	ATPase_Na+/K+_transporting_alpha_3_polypeptide
ENSG00000173113	6574.45	6680.61	5282.17	3663.15	-0.462114	0.028101	TRMT112	chr11	-	64316460	64318084	1625	protein_coding	tRNA_methyltransferase_11-2_homolog_(S._cerevisiae)
ENSG00000114391	12044.9	15069.7	10841.7	6939.81	-0.482238	0.0281484	RPL24	chr3	-	101681091	101686782	2682	protein_coding	ribosomal_protein_L24
ENSG00000102003	127.197	153.479	267.312	203.845	0.535513	0.0283732	SYP	chrX	-	49187804	49200259	5215	protein_coding	synaptophysin
ENSG00000111640	53190.8	68422.9	45243.6	38413.7	-0.447274	0.0283908	GAPDH	chr12	+	6533927	6538374	2981	protein_coding	glyceraldehyde-3-phosphate_dehydrogenase
ENSG00000123384	1206.92	981.627	1341.14	2019.28	0.486295	0.0284124	LRP1	chr12	+	57128493	57213351	20839	protein_coding	LDL_receptor_related_protein_1
ENSG00000250397	122.342	83.1346	122.671	275.493	0.578088	0.0287059	RP11-1391J7.1	chr11	-	856880	859795	2061	antisense	NA
ENSG00000116014	22.3324	29.8432	30.21	109.996	0.584537	0.0287311	KISS1R	chr19	+	917287	921015	1680	protein_coding	KISS1_receptor
ENSG00000272325	782.603	866.518	613.354	482.366	-0.472356	0.0287346	NUDT3	chr6	-	34279679	34392674	9905	protein_coding	nudix_hydrolase_3
ENSG00000071909	43.6937	29.8432	61.3354	99.9042	0.591193	0.0287876	MYO3B	chr2	+	170178145	170655171	8236	protein_coding	myosin_IIIB
ENSG00000145247	1947.77	2244.63	1721.97	859.782	-0.518274	0.0288183	OCIAD2	chr4	-	48885019	48906937	2483	protein_coding	OCIA_domain_containing_2
ENSG00000164346	1969.13	2269.15	1739.36	878.955	-0.516603	0.0288308	NSA2	chr5	+	74766991	74780113	4962	protein_coding	NSA2_ribosome_biogenesis_homolog
ENSG00000196365	4526.67	6336.35	4136.02	3053.64	-0.475131	0.0288316	LONP1	chr19	-	5691834	5720572	5085	protein_coding	lon_peptidase_1_mitochondrial
ENSG00000136059	133.994	136.426	162.035	324.941	0.559901	0.0288778	VILL	chr3	+	37988059	38007188	6476	protein_coding	villin-like
ENSG00000145781	295.175	385.83	228.863	194.763	-0.512534	0.0288866	COMMD10	chr5	+	116084991	116412762	2464	protein_coding	COMM_domain_containing_10
ENSG00000188938	860.281	1018.93	703.984	539.886	-0.474786	0.0288869	FAM120AOS	chr9	-	93446494	93453592	3717	protein_coding	family_with_sequence_similarity_120A_opposite_strand
ENSG00000099800	2380.82	2389.59	1785.13	1527.83	-0.439139	0.0289062	TIMM13	chr19	-	2425624	2427894	1973	protein_coding	translocase_of_inner_mitochondrial_membrane_13_homolog_(yeast)
ENSG00000184985	285.466	364.513	280.129	981.887	0.57799	0.0290036	SORCS2	chr4	+	7192538	7742836	6317	protein_coding	sortilin-related_VPS10_domain_containing_receptor_2
ENSG00000185088	945.727	991.22	781.798	414.754	-0.516196	0.0290145	RPS27L	chr15	-	63125872	63158021	9127	protein_coding	ribosomal_protein_S27_like
ENSG00000119705	1768.14	1816.17	1351.21	1113.07	-0.446974	0.0290345	SLIRP	chr14	+	77708071	77761104	2631	protein_coding	SRA_stem-loop_interacting_RNA_binding_protein
ENSG00000173805	71.8519	39.4356	81.4754	151.37	0.587314	0.0290523	HAP1	chr17	-	41717742	41734644	6223	protein_coding	huntingtin-associated_protein_1
ENSG00000126218	115.546	112.978	152.881	250.265	0.552544	0.0291617	F10	chr13	+	113122814	113149529	2356	protein_coding	coagulation_factor_X
ENSG00000267535	245.656	202.507	265.482	501.539	0.541275	0.0291886	LINC00868	chr17	+	76850176	76861836	1047	lincRNA	long_intergenic_non-protein_coding_RNA_868
ENSG00000182774	7723.11	8157.85	6291	4550.18	-0.45235	0.0292084	RPS17	chr15	-	82536753	82540564	3812	protein_coding	ribosomal_protein_S17
ENSG00000100304	5583.09	4913.47	4039.9	3194.92	-0.444909	0.0292161	TTLL12	chr22	-	43166622	43187133	4622	protein_coding	tubulin_tyrosine_ligase_like_12
ENSG00000170310	448.589	499.873	342.38	269.439	-0.49107	0.0292432	STX8	chr17	-	9250471	9576591	3779	protein_coding	syntaxin_8
ENSG00000151881	476.747	655.484	357.027	374.388	-0.490343	0.029254	C5orf28	chr5	-	43444252	43483893	3158	protein_coding	chromosome_5_open_reading_frame_28
ENSG00000184575	3841.17	5834.34	3573.93	2780.16	-0.479803	0.0293014	XPOT	chr12	+	64404350	64451127	7364	protein_coding	exportin_tRNA
ENSG00000140522	9.70972	18.1191	32.0409	49.4475	0.572991	0.0293766	RLBP1	chr15	-	89209869	89221751	1985	protein_coding	retinaldehyde_binding_protein_1
ENSG00000275236	6.7968	2.13166	10.9854	37.3379	0.49759	0.0294057	AC009120.11	chr16	-	74289593	74291052	1460	lincRNA	NA
ENSG00000236824	33.984	22.3824	56.7581	72.6576	0.589866	0.0294062	BCYRN1	chr2	+	47331060	47344517	13458	lincRNA	brain_cytoplasmic_RNA_1
ENSG00000137492	2700.27	3020.56	2065.26	1934.51	-0.433197	0.0294618	PRKRIR	chr11	-	76349956	76380971	7727	protein_coding	protein-kinase_interferon-inducible_double_stranded_RNA_dependent_inhibitor_repressor_of_(P58_repressor)
ENSG00000161179	2550.74	2354.41	1840.98	1559.11	-0.440181	0.0294621	YDJC	chr22	-	21628089	21630064	1754	protein_coding	YdjC_homolog_(bacterial)
ENSG00000154102	142.733	175.862	108.939	63.5754	-0.565264	0.0294761	C16orf74	chr16	-	85690084	85751129	2181	protein_coding	chromosome_16_open_reading_frame_74
ENSG00000260766	62.1422	27.7115	76.8981	119.078	0.588357	0.0295415	RP11-226L15.5	chr1	-	160024953	160026794	1842	sense_overlapping	NA
ENSG00000144867	1255.47	1453.79	1028.97	793.179	-0.46285	0.029567	SRPRB	chr3	+	133784033	133825772	4180	protein_coding	SRP_receptor_beta_subunit
ENSG00000121211	532.093	610.719	435.756	288.612	-0.500963	0.0296366	MND1	chr4	+	153344649	153415118	1511	protein_coding	meiotic_nuclear_divisions_1
ENSG00000198695	1031.17	802.568	1166.29	1623.7	0.47869	0.0296377	MT-ND6	chrMT	-	14149	14673	525	protein_coding	mitochondrially_encoded_NADH:ubiquinone_oxidoreductase_core_subunit_6
ENSG00000136111	102.923	63.9497	173.936	823.453	0.481	0.0297226	TBC1D4	chr13	-	75284665	75482114	6658	protein_coding	TBC1_domain_family_member_4
ENSG00000115257	66.0261	35.1723	78.729	134.215	0.585264	0.0298287	PCSK4	chr19	-	1481428	1490752	3792	protein_coding	proprotein_convertase_subtilisin/kexin_type_4
ENSG00000099341	4182.95	4570.27	3590.41	2060.65	-0.490072	0.0298287	PSMD8	chr19	+	38374536	38383824	3105	protein_coding	proteasome_26S_subunit_non-ATPase_8
ENSG00000089159	3855.73	4524.44	3205.92	2558.15	-0.445887	0.0298513	PXN	chr12	-	120210439	120265771	7376	protein_coding	paxillin
ENSG00000180817	7568.73	8655.59	6586.69	4107.17	-0.476701	0.0298667	PPA1	chr10	-	70202830	70233911	5171	protein_coding	pyrophosphatase_(inorganic)_1
ENSG00000170515	6034.59	6054.97	4689.87	3711.59	-0.437778	0.0298698	PA2G4	chr12	+	56104319	56113907	3795	protein_coding	proliferation-associated_2G4
ENSG00000197815	52.4325	41.5673	86.9681	99.9042	0.578966	0.0298814	RP1-253P7.4	chr17	+	17858227	17860041	1815	antisense	NA
ENSG00000197847	223.324	150.282	263.651	361.27	0.529951	0.0299583	SLC22A20	chr11	+	65213840	65242757	3983	unitary_pseudogene	solute_carrier_family_22_member_20
ENSG00000125445	2107.98	2092.22	1671.62	1129.22	-0.468533	0.0299855	MRPS7	chr17	+	75261674	75266373	3324	protein_coding	mitochondrial_ribosomal_protein_S7
ENSG00000175581	802.023	988.022	682.928	482.366	-0.484379	0.0299996	MRPL48	chr11	+	73787316	73865133	4386	protein_coding	mitochondrial_ribosomal_protein_L48
ENSG00000156482	1615.7	1590.22	975.874	1220.04	-0.449081	0.0300715	RPL30	chr8	-	98024851	98046469	4027	protein_coding	ribosomal_protein_L30
ENSG00000083845	21702.2	25661.9	19093.6	12475.9	-0.468826	0.0301082	RPS5	chr19	+	58386400	58394806	3617	protein_coding	ribosomal_protein_S5
ENSG00000105664	33.013	31.9748	38.4491	121.096	0.585382	0.030115	COMP	chr19	-	18782773	18791314	3101	protein_coding	cartilage_oligomeric_matrix_protein
ENSG00000108010	3461.52	4101.31	3031.98	1962.76	-0.474923	0.0301993	GLRX3	chr10	+	130136399	130184521	5173	protein_coding	glutaredoxin_3
ENSG00000167721	4611.15	4879.36	3692.94	2867.96	-0.441615	0.0302057	TSR1	chr17	-	2322503	2337507	5545	protein_coding	TSR1_20S_rRNA_accumulation_homolog_(S._cerevisiae)
ENSG00000106028	4789.8	5300.36	4017.93	2805.39	-0.458287	0.0302705	SSBP1	chr7	+	141738321	141787922	4988	protein_coding	single-stranded_DNA_binding_protein_1_mitochondrial
ENSG00000171490	4321.8	5319.55	3738.71	2806.4	-0.455329	0.03037	RSL1D1	chr16	-	11833850	11851585	6167	protein_coding	ribosomal_L1_domain_containing_1
ENSG00000118777	27.1872	47.9623	41.1954	145.315	0.583681	0.0303709	ABCG2	chr4	-	88090264	88231322	4848	protein_coding	ATP_binding_cassette_subfamily_G_member_2_(Junior_blood_group)
ENSG00000256673	56.3164	37.304	65.9127	134.215	0.584375	0.0304406	RP11-599J14.2	chr12	-	9398355	9414851	400	unprocessed_pseudogene	NA
ENSG00000262823	114.575	169.467	192.245	302.74	0.545815	0.0304993	RP13-580F15.2	chr17	-	4481966	4486353	1059	antisense	NA
ENSG00000151131	347.608	429.529	292.03	180.635	-0.521118	0.0305284	C12orf45	chr12	+	104986310	105049737	1424	protein_coding	chromosome_12_open_reading_frame_45
ENSG00000240342	282.553	364.513	234.356	157.425	-0.523006	0.030642	RPS2P5	chr12	+	118246084	118246962	879	processed_pseudogene	ribosomal_protein_S2_pseudogene_5
ENSG00000278909	452.473	347.46	609.692	606.489	0.476897	0.0306654	RP11-401P9.7	chr16	+	50555355	50558719	3365	TEC	NA
ENSG00000052802	700.071	1203.32	555.68	644.836	-0.502484	0.0307186	MSMO1	chr4	+	165327623	165343160	2892	protein_coding	methylsterol_monooxygenase_1
ENSG00000105767	480.631	439.121	867.85	565.115	0.492578	0.0307428	CADM4	chr19	-	43622368	43639839	2246	protein_coding	cell_adhesion_molecule_4
ENSG00000162804	54.3744	51.1597	78.729	131.187	0.576526	0.0307522	SNED1	chr2	+	240998838	241095568	13592	protein_coding	sushi_nidogen_and_EGF-like_domains_1
ENSG00000099625	462.183	402.883	470.543	978.859	0.52953	0.0307871	CBARP	chr19	-	1228287	1238027	4543	protein_coding	calcium_channel_voltage-dependent_beta_subunit_associated_regulatory_protein
ENSG00000175701	587.438	488.149	409.208	269.439	-0.50202	0.0308097	LINC00116	chr2	-	110211529	110245420	2051	protein_coding	long_intergenic_non-protein_coding_RNA_116
ENSG00000132003	160.21	135.36	287.452	205.863	0.528023	0.0308278	ZSWIM4	chr19	+	13795460	13832230	4713	protein_coding	zinc_finger_SWIM-type_containing_4
ENSG00000171695	39.8099	40.5015	19.2245	8.07307	-0.566606	0.0308291	LKAAEAR1	chr20	-	64083380	64084359	868	protein_coding	LKAAEAR_motif_containing_1
ENSG00000223573	53.4035	45.8306	69.5745	135.224	0.580509	0.0308391	TINCR	chr19	-	5558167	5568034	3925	lincRNA	tissue_differentiation-inducing_non-protein_coding_RNA
ENSG00000100764	1271.97	1406.89	1046.36	738.686	-0.467993	0.03084	PSMC1	chr14	+	90256495	90275429	6161	protein_coding	proteasome_26S_subunit_ATPase_1
ENSG00000131771	8.73875	4.26331	10.9854	47.4293	0.511536	0.0310704	PPP1R1B	chr17	+	39626740	39636626	4554	protein_coding	protein_phosphatase_1_regulatory_inhibitor_subunit_1B
ENSG00000142541	46117.3	60472.9	42934.8	26993.3	-0.478091	0.031302	RPL13A	chr19	+	49487554	49492308	2369	protein_coding	ribosomal_protein_L13a
ENSG00000182899	28038.8	33630.1	25306.8	14979.6	-0.48063	0.0314527	RPL35A	chr3	+	197949987	197956610	2977	protein_coding	ribosomal_protein_L35a
ENSG00000163191	5760.78	5836.47	4885.78	2271.56	-0.51284	0.0315263	S100A11	chr1	-	152032506	152047907	680	protein_coding	S100_calcium_binding_protein_A11
ENSG00000131981	5595.71	6706.19	5003.87	3068.77	-0.477585	0.0315436	LGALS3	chr14	+	55124110	55145413	2397	protein_coding	lectin_galactoside-binding_soluble_3
ENSG00000160213	1756.49	1569.96	1280.72	983.905	-0.451883	0.0316956	CSTB	chr21	-	43772512	43776445	2490	protein_coding	cystatin_B
ENSG00000134569	653.464	536.111	684.759	1218.02	0.505497	0.0318261	LRP4	chr11	-	46856868	46918642	8597	protein_coding	LDL_receptor_related_protein_4
ENSG00000162009	19.4194	19.1849	32.0409	69.6302	0.573912	0.0318469	SSTR5	chr16	+	1078781	1080142	1362	protein_coding	somatostatin_receptor_5
ENSG00000226472	166.036	110.846	203.231	269.439	0.53479	0.0318612	RP11-551L14.4	chr12	-	30978308	31006010	1975	antisense	NA
ENSG00000100316	46823.2	57709.2	42522.8	26530.1	-0.472826	0.0319296	RPL3	chr22	-	39312882	39320389	4787	protein_coding	ribosomal_protein_L3
ENSG00000099956	3387.72	3552.4	2798.54	1861.85	-0.461494	0.031978	SMARCB1	chr22	+	23786963	23834516	2481	protein_coding	SWI/SNF_related_matrix_associated_actin_dependent_regulator_of_chromatin_subfamily_b_member_1
ENSG00000215458	78.6487	57.5547	95.2072	167.516	0.568119	0.0320158	AATBC	chr21	-	43805758	43812567	4874	antisense	apoptosis_associated_transcript_in_bladder_cancer
ENSG00000245848	65.0551	47.9623	54.0118	204.854	0.580366	0.0320947	CEBPA	chr19	-	33299934	33302564	2631	protein_coding	CCAAT/enhancer_binding_protein_(C/EBP)_alpha
ENSG00000277496	40.7808	34.1065	52.1809	114.032	0.580244	0.0321167	RP11-93B14.9	chr20	-	62648961	62650767	1807	antisense	NA
ENSG00000067064	863.194	1446.33	768.066	716.485	-0.489534	0.0321291	IDI1	chr10	-	1039908	1049170	3589	protein_coding	isopentenyl-diphosphate_delta_isomerase_1
ENSG00000277476	72.8229	51.1597	129.079	104.95	0.563841	0.0321661	RP11-147L13.13	chr17	+	68133201	68135935	2735	lincRNA	NA
ENSG00000135446	2894.47	2786.07	2328.91	1382.51	-0.479565	0.0321815	CDK4	chr12	-	57747727	57756013	3168	protein_coding	cyclin-dependent_kinase_4
ENSG00000116120	2672.11	2916.1	2261.17	1449.12	-0.468966	0.0322516	FARSB	chr2	-	222570536	222656337	3369	protein_coding	phenylalanyl-tRNA_synthetase_beta_subunit
ENSG00000156127	387.418	445.516	325.902	171.553	-0.526375	0.0322549	BATF	chr14	+	75522425	75547015	980	protein_coding	basic_leucine_zipper_transcription_factor_ATF-like
ENSG00000138131	258.279	199.31	324.986	400.626	0.49937	0.0326563	LOXL4	chr10	-	98247690	98268250	3653	protein_coding	lysyl_oxidase_like_4
ENSG00000154040	33.984	19.1849	60.4199	62.5663	0.57806	0.0327326	CABYR	chr18	+	24138956	24161603	3518	protein_coding	calcium_binding_tyrosine-(Y)-phosphorylation_regulated
ENSG00000256393	114.575	148.15	82.3908	60.548	-0.556153	0.0327838	RPL41P5	chr12	-	93083598	93083675	78	processed_pseudogene	ribosomal_protein_L41_pseudogene_5
ENSG00000271009	6.7968	2.13166	11.9009	34.3105	0.487906	0.0328108	RP11-346C20.3	chr16	+	73060470	73062316	1847	lincRNA	NA
ENSG00000069998	1853.59	2284.07	1584.65	1228.12	-0.451697	0.0329211	CECR5	chr22	-	17137511	17165287	4936	protein_coding	cat_eye_syndrome_chromosome_region_candidate_5
ENSG00000118600	464.125	407.146	320.409	239.165	-0.488834	0.0330095	TMEM5	chr12	+	63779803	63809558	7804	protein_coding	transmembrane_protein_5
ENSG00000262319	40.7808	38.3698	50.35	126.142	0.577368	0.0330105	CTC-457L16.2	chr17	-	19141017	19143689	2673	antisense	NA
ENSG00000112183	9.70972	2.13166	23.8018	27.2466	0.508671	0.0330528	RBM24	chr6	+	17281346	17293875	3444	protein_coding	RNA_binding_motif_protein_24
ENSG00000149403	86.4165	85.2662	109.854	208.891	0.55797	0.0330691	GRIK4	chr11	+	120511759	120988904	7459	protein_coding	glutamate_receptor_ionotropic_kainate_4
ENSG00000157999	59.2293	56.4889	79.6445	148.343	0.56861	0.0331212	ANKRD61	chr7	+	6031376	6036386	1257	protein_coding	ankyrin_repeat_domain_61
ENSG00000108829	3810.09	3847.64	3016.42	2284.68	-0.437864	0.0332126	LRRC59	chr17	-	50375059	50397553	4570	protein_coding	leucine_rich_repeat_containing_59
ENSG00000183773	201.962	239.811	194.076	656.946	0.56515	0.0332197	AIFM3	chr22	+	20965108	20981360	5401	protein_coding	apoptosis_inducing_factor_mitochondria_associated_3
ENSG00000147586	65.0551	73.5421	33.8718	31.2831	-0.575327	0.0332647	MRPS28	chr8	-	79918717	80030289	1817	protein_coding	mitochondrial_ribosomal_protein_S28
ENSG00000100321	255.366	143.887	216.047	528.786	0.558393	0.0333687	SYNGR1	chr22	+	39349925	39385588	6953	protein_coding	synaptogyrin_1
ENSG00000204110	7.76778	6.39497	7.32363	57.5206	0.498811	0.0333771	RP1-153P14.8	chr6	+	37507348	37535616	537	lincRNA	NA
ENSG00000189120	46.6067	61.818	53.0963	192.744	0.57613	0.0333803	SP6	chr17	-	47844908	47855874	4075	protein_coding	Sp6_transcription_factor
ENSG00000196705	449.56	401.817	638.987	622.635	0.456413	0.0335044	ZNF431	chr19	+	21142024	21196053	14132	protein_coding	zinc_finger_protein_431
ENSG00000130304	202.933	190.783	293.861	322.923	0.491556	0.0336117	SLC27A1	chr19	+	17468769	17506168	8249	protein_coding	solute_carrier_family_27_(fatty_acid_transporter)_member_1
ENSG00000134375	1988.55	2174.29	1644.15	1185.73	-0.451034	0.0336142	TIMM17A	chr1	+	201955491	201970661	3513	protein_coding	translocase_of_inner_mitochondrial_membrane_17_homolog_A_(yeast)
ENSG00000110700	17078.4	19871.3	15080.3	9680.62	-0.46126	0.0336372	RPS13	chr11	-	17074389	17077787	2186	protein_coding	ribosomal_protein_S13
ENSG00000123999	47.5776	27.7115	62.2509	100.913	0.57473	0.0336635	INHA	chr2	+	219569162	219575713	1753	protein_coding	inhibin_alpha
ENSG00000223881	3.88389	3.19748	19.2245	18.1644	0.481802	0.0337435	RP11-553K8.2	chr1	-	198597724	198598868	363	lincRNA	NA
ENSG00000173991	28.1582	19.1849	33.8718	86.7855	0.569481	0.0337715	TCAP	chr17	+	39664187	39666555	2123	protein_coding	titin-cap
ENSG00000277159	3.88389	1.06583	10.07	25.2283	0.452762	0.0338116	RP11-88E10.4	chr13	-	112602828	112606417	3590	lincRNA	NA
ENSG00000179271	1516.66	1296.05	1148.89	643.827	-0.492119	0.0339082	GADD45GIP1	chr19	-	12953119	12957236	1782	protein_coding	GADD45G_interacting_protein_1
ENSG00000133816	864.165	1363.19	812.007	622.635	-0.4859	0.0339562	MICAL2	chr11	+	12094008	12263789	15809	protein_coding	microtubule_associated_monooxygenase_calponin_and_LIM_domain_containing_2
ENSG00000171863	15740.4	19877.7	14412	9332.47	-0.464419	0.0340023	RPS7	chr2	+	3575205	3580919	5583	protein_coding	ribosomal_protein_S7
ENSG00000232119	1700.17	1934.48	1426.28	1039.41	-0.452127	0.0340115	MCTS1	chrX	+	120594010	120621074	2837	protein_coding	malignant_T-cell_amplified_sequence_1
ENSG00000233016	2685.71	3190.02	2279.48	1757.91	-0.442781	0.0340117	SNHG7	chr9	-	136721366	136728184	4345	antisense	small_nucleolar_RNA_host_gene_7
ENSG00000069493	70.881	53.2914	97.9536	136.233	0.558845	0.0340333	CLEC2D	chr12	+	9664969	9699555	6957	protein_coding	C-type_lectin_domain_family_2_member_D
ENSG00000182963	20.3904	7.46079	32.9563	49.4475	0.553434	0.0340346	GJC1	chr17	-	44798448	44830816	8660	protein_coding	gap_junction_protein_gamma_1
ENSG00000180155	35.926	25.5799	71.4054	62.5663	0.573736	0.0340435	LYNX1	chr8	-	142764334	142778224	6039	protein_coding	Ly6/neurotoxin_1
ENSG00000087842	971.943	1480.43	932.847	635.754	-0.489808	0.0340583	PIR	chrX	-	15384799	15493564	2512	protein_coding	pirin
ENSG00000111845	1040.88	1270.47	894.398	644.836	-0.464802	0.0340754	PAK1IP1	chr6	+	10694695	10709782	1800	protein_coding	PAK1_interacting_protein_1
ENSG00000196924	42268.4	48328.9	37951.1	20634.8	-0.48363	0.034093	FLNA	chrX	-	154348524	154374638	10585	protein_coding	filamin_A
ENSG00000198242	1284.6	1326.96	1005.17	782.078	-0.445643	0.0341058	RPL23A	chr17	+	28719393	28724359	2824	protein_coding	ribosomal_protein_L23a
ENSG00000233379	11.6517	18.1191	15.5627	81.7398	0.539486	0.034139	RP11-318G21.4	chr13	-	77939162	77944874	902	lincRNA	NA
ENSG00000174444	45004.6	56534.7	41936.9	24204.1	-0.479109	0.0341905	RPL4	chr15	-	66498015	66524532	5637	protein_coding	ribosomal_protein_L4
ENSG00000142676	23250.9	24835.9	19447	13606.1	-0.442449	0.0341995	RPL11	chr1	+	23691779	23696425	1987	protein_coding	ribosomal_protein_L11
ENSG00000214026	1933.21	1918.49	1487.61	1181.7	-0.436031	0.0343053	MRPL23	chr11	+	1947278	1984522	2975	protein_coding	mitochondrial_ribosomal_protein_L23
ENSG00000138777	802.023	941.126	627.086	560.069	-0.448921	0.0343725	PPA2	chr4	-	105369077	105474081	4654	protein_coding	pyrophosphatase_(inorganic)_2
ENSG00000231500	40528.4	46113	35657.8	22331.1	-0.461292	0.0344249	RPS18	chr6	+	33272010	33276510	1898	protein_coding	ribosomal_protein_S18
ENSG00000104231	1033.11	1747.96	1047.28	697.311	-0.499916	0.0344528	ZFAND1	chr8	-	81701334	81732903	4214	protein_coding	zinc_finger_AN1-type_domain_1
ENSG00000169857	598.119	656.55	490.683	316.868	-0.485455	0.0345383	AVEN	chr15	-	33866227	34039176	1808	protein_coding	apoptosis_caspase_activation_inhibitor
ENSG00000074201	3065.36	3482.06	2470.81	2126.24	-0.425556	0.0345893	CLNS1A	chr11	-	77514936	77637805	4592	protein_coding	chloride_channel_nucleotide-sensitive_1A
ENSG00000165512	80.5907	110.846	45.7727	52.4749	-0.563336	0.0345975	ZNF22	chr10	+	45000475	45005326	2551	protein_coding	zinc_finger_protein_22
ENSG00000279873	17.4775	25.5799	35.7027	72.6576	0.566834	0.0347222	LINC01126	chr2	+	43227210	43228855	1646	lincRNA	long_intergenic_non-protein_coding_RNA_1126
ENSG00000145592	32635.3	41428.7	29980.2	19578.2	-0.461141	0.0347329	RPL37	chr5	-	40825262	40835335	8153	protein_coding	ribosomal_protein_L37
ENSG00000048162	1249.64	1155.36	866.019	807.307	-0.432686	0.0347367	NOP16	chr5	-	176383938	176388975	2862	protein_coding	NOP16_nucleolar_protein
ENSG00000249353	436.937	505.202	327.732	294.667	-0.469258	0.0348066	NPM1P27	chr5	-	93682838	93683667	830	processed_pseudogene	nucleophosmin_1_(nucleolar_phosphoprotein_B23_numatrin)_pseudogene_27
ENSG00000178149	548.599	593.666	375.336	394.571	-0.456026	0.0348262	DALRD3	chr3	-	49015488	49022293	3682	protein_coding	DALR_anticodon_binding_domain_containing_3
ENSG00000132359	1420.53	1613.66	1039.04	1080.78	-0.429336	0.0348492	RAP1GAP2	chr17	+	2777056	3037739	7350	protein_coding	RAP1_GTPase_activating_protein_2
ENSG00000236778	24.2743	12.7899	48.519	46.4201	0.564933	0.034928	INTS6-AS1	chr13	+	51452367	51552364	9866	antisense	INTS6_antisense_RNA_1
ENSG00000165272	381.592	519.058	286.537	296.685	-0.481414	0.0350409	AQP3	chr9	-	33441154	33447611	2928	protein_coding	aquaporin_3_(Gill_blood_group)
ENSG00000187013	94.1843	89.5295	277.382	90.822	0.56588	0.0350619	C17orf82	chr17	+	61411751	61413280	1530	lincRNA	chromosome_17_open_reading_frame_82
ENSG00000243811	77.6778	68.213	97.9536	175.589	0.555238	0.0350844	APOBEC3D	chr22	+	39014363	39033276	2545	protein_coding	apolipoprotein_B_mRNA_editing_enzyme_catalytic_polypeptide-like_3D
ENSG00000233927	14870.4	15806.2	12748.6	7646.2	-0.465061	0.0350914	RPS28	chr19	+	8321158	8323340	2119	protein_coding	ribosomal_protein_S28
ENSG00000128394	213.614	171.598	281.044	329.987	0.496134	0.0351001	APOBEC3F	chr22	+	39040604	39053910	3242	protein_coding	apolipoprotein_B_mRNA_editing_enzyme_catalytic_polypeptide-like_3F
ENSG00000169710	22093.5	24757	15009.8	18125	-0.419292	0.0351508	FASN	chr17	-	82078333	82098332	9067	protein_coding	fatty_acid_synthase
ENSG00000135372	5545.22	6222.3	4375.87	3989.1	-0.415043	0.0351563	NAT10	chr11	+	34105602	34147670	5242	protein_coding	N-acetyltransferase_10_(GCN5-related)
ENSG00000104408	6626.88	10035.8	6472.26	4480.55	-0.472213	0.0352278	EIF3E	chr8	-	108201216	108435333	6005	protein_coding	eukaryotic_translation_initiation_factor_3_subunit_E
ENSG00000105640	24957.9	26237.5	21405.1	12391.1	-0.469519	0.0352317	RPL18A	chr19	+	17859876	17864153	3527	protein_coding	ribosomal_protein_L18a
ENSG00000136383	62.1422	41.5673	72.3208	139.26	0.566554	0.0352763	ALPK3	chr15	+	84816680	84873482	10940	protein_coding	alpha_kinase_3
ENSG00000131620	3753.78	4847.38	2919.38	3082.9	-0.429891	0.0352881	ANO1	chr11	+	70078302	70189528	6021	protein_coding	anoctamin_1_calcium_activated_chloride_channel
ENSG00000105613	71.8519	44.7648	86.9681	142.288	0.562301	0.0353509	MAST1	chr19	+	12833951	12874951	6533	protein_coding	microtubule_associated_serine/threonine_kinase_1
ENSG00000125459	604.916	528.651	413.785	340.078	-0.464475	0.0353603	MSTO1	chr1	+	155610205	155614967	4208	protein_coding	misato_1_mitochondrial_distribution_and_morphology_regulator
ENSG00000035141	2731.34	2660.31	2183.36	1462.23	-0.453162	0.0354157	FAM136A	chr2	-	70295975	70302090	3086	protein_coding	family_with_sequence_similarity_136_member_A
ENSG00000100311	358.289	504.137	590.468	730.613	0.476247	0.0355727	PDGFB	chr22	-	39223359	39244751	3761	protein_coding	platelet-derived_growth_factor_beta_polypeptide
ENSG00000181396	1521.51	1281.13	1006.08	940.512	-0.433294	0.0356899	OGFOD3	chr17	-	82389223	82418637	6391	protein_coding	2-oxoglutarate_and_iron-dependent_oxygenase_domain_containing_3
ENSG00000100410	1123.41	1242.76	885.244	748.777	-0.437313	0.0358817	PHF5A	chr22	-	41459717	41468725	1235	protein_coding	PHD_finger_protein_5A
ENSG00000138663	928.249	1110.59	768.066	614.562	-0.450489	0.0358894	COPS4	chr4	+	83034447	83075818	3566	protein_coding	COP9_signalosome_subunit_4
ENSG00000071082	24673.4	32935.1	23587.6	14134.9	-0.473843	0.0359223	RPL31	chr2	+	101001715	101024032	5791	protein_coding	ribosomal_protein_L31
ENSG00000185522	111.662	130.031	127.248	326.959	0.553818	0.0359798	LMNTD2	chr11	-	554855	560779	2934	protein_coding	lamin_tail_domain_containing_2
ENSG00000160563	477.718	510.532	390.899	226.046	-0.499985	0.0359879	MED27	chr9	-	131860107	132079908	2107	protein_coding	mediator_complex_subunit_27
ENSG00000227097	953.495	1034.92	819.331	428.882	-0.497269	0.0360473	RPS28P7	chr11	+	82689559	82689768	210	processed_pseudogene	ribosomal_protein_S28_pseudogene_7
ENSG00000181513	353.434	244.075	455.896	471.265	0.482795	0.0360525	ACBD4	chr17	+	45132600	45144181	3776	protein_coding	acyl-CoA_binding_domain_containing_4
ENSG00000013441	952.524	1296.05	1273.4	2271.56	0.491984	0.0360865	CLK1	chr2	-	200853009	200864744	5170	protein_coding	CDC_like_kinase_1
ENSG00000108561	9702.92	10671.1	8096.27	6126.45	-0.428978	0.0360953	C1QBP	chr17	-	5432777	5448830	2335	protein_coding	complement_component_1_q_subcomponent_binding_protein
ENSG00000065361	2147.79	2294.73	2699.67	3766.09	0.441003	0.0361339	ERBB3	chr12	+	56079857	56103505	8658	protein_coding	erb-b2_receptor_tyrosine_kinase_3
ENSG00000239665	250.511	176.927	275.552	427.873	0.512246	0.0361772	RP11-295P9.3	chr10	+	13631143	13668445	15012	processed_transcript	NA
ENSG00000099889	213.614	253.667	249.003	561.078	0.53253	0.0362125	ARVCF	chr22	-	19969896	20016808	5621	protein_coding	armadillo_repeat_gene_deleted_in_velocardiofacial_syndrome
ENSG00000066923	23.3033	25.5799	48.519	63.5754	0.566773	0.0362183	STAG3	chr7	+	100177563	100221488	8583	protein_coding	stromal_antigen_3
ENSG00000170779	1158.37	1095.67	875.174	658.964	-0.447685	0.0362191	CDCA4	chr14	-	105009573	105021148	2513	protein_coding	cell_division_cycle_associated_4
ENSG00000249574	18.4485	19.1849	32.9563	63.5754	0.560092	0.0362516	AC226118.1	chr7	+	379359	382712	2146	lincRNA	NA
ENSG00000162909	8074.6	8696.09	7115.82	3575.36	-0.488983	0.0362913	CAPN2	chr1	+	223701593	223776018	8792	protein_coding	calpain_2_(m/II)_large_subunit
ENSG00000235884	157.297	165.203	117.178	58.5297	-0.54782	0.0363234	LINC00941	chr12	+	30795681	30802711	2218	lincRNA	long_intergenic_non-protein_coding_RNA_941
ENSG00000198719	5.82583	8.52662	13.7318	42.3836	0.507409	0.0363469	DLL1	chr6	-	170282206	170306565	3226	protein_coding	delta-like_1_(Drosophila)
ENSG00000236255	19.4194	11.7241	33.8718	50.4567	0.554621	0.0363897	AC009404.2	chr2	+	117833937	117841658	4058	lincRNA	NA
ENSG00000178605	2407.04	2497.23	2028.65	1199.86	-0.469828	0.0364489	GTPBP6	chrX	-	304529	318819	2964	protein_coding	GTP_binding_protein_6_(putative)
ENSG00000088826	2085.65	3413.85	2111.04	1420.86	-0.484518	0.0364963	SMOX	chr20	+	4120980	4187747	2946	protein_coding	spermine_oxidase
ENSG00000169718	6635.62	5950.52	4550.72	4455.32	-0.408616	0.0365072	DUS1L	chr17	-	82057506	82065887	5999	protein_coding	dihydrouridine_synthase_1-like
ENSG00000196636	408.779	538.243	356.112	244.21	-0.491269	0.0365253	SDHAF3	chr7	+	97116590	97181763	2303	protein_coding	succinate_dehydrogenase_complex_assembly_factor_3
ENSG00000082212	973.885	1130.84	829.401	571.169	-0.462629	0.0365821	ME2	chr18	+	50879049	50954257	9363	protein_coding	malic_enzyme_2_NAD(+)-dependent_mitochondrial
ENSG00000155380	5218.97	4984.88	6516.2	7868.21	0.415761	0.0365838	SLC16A1	chr1	-	112911847	112957013	5312	protein_coding	solute_carrier_family_16_(monocarboxylate_transporter)_member_1
ENSG00000170889	24675.3	28903.1	21362.1	15839.4	-0.432673	0.0366883	RPS9	chr19	+	54200742	54249003	4371	protein_coding	ribosomal_protein_S9
ENSG00000084623	6559.89	7052.58	5522.02	3832.69	-0.440273	0.0368044	EIF3I	chr1	+	32221928	32231604	1725	protein_coding	eukaryotic_translation_initiation_factor_3_subunit_I
ENSG00000196247	325.276	262.194	370.759	556.032	0.49091	0.0368434	ZNF107	chr7	+	64666083	64711582	7162	protein_coding	zinc_finger_protein_107
ENSG00000143303	125.255	136.426	201.4	224.028	0.506124	0.0369132	RRNAD1	chr1	+	156728442	156736960	3169	protein_coding	ribosomal_RNA_adenine_dimethylase_domain_containing_1
ENSG00000169991	723.374	792.976	600.538	390.535	-0.473521	0.0369145	IFFO2	chr1	-	18904281	18956686	6188	protein_coding	intermediate_filament_family_orphan_2
ENSG00000158258	53.4035	23.4482	60.4199	111.005	0.565102	0.0369202	CLSTN2	chr3	+	139935185	140577397	14636	protein_coding	calsyntenin_2
ENSG00000125977	6618.15	8936.97	6243.39	4126.35	-0.461219	0.0370152	EIF2S2	chr20	-	34088298	34112332	2656	protein_coding	eukaryotic_translation_initiation_factor_2_subunit_beta
ENSG00000204628	25040.4	29808	22446.9	14673.8	-0.451045	0.0370255	GNB2L1	chr5	-	181236909	181248096	5990	protein_coding	guanine_nucleotide_binding_protein_(G_protein)_beta_polypeptide_2-like_1
ENSG00000273373	149.53	102.319	180.344	248.247	0.524077	0.0370771	RP5-1074L1.4	chr1	+	110370154	110373003	2850	antisense	NA
ENSG00000189046	397.128	343.197	289.283	160.452	-0.51106	0.0371369	ALKBH2	chr12	-	109088188	109093631	2290	protein_coding	alkB_homolog_2_alpha-ketoglutarate-dependent_dioxygenase
ENSG00000245910	2275.96	2459.93	1927.95	1259.4	-0.454629	0.0371673	SNHG6	chr8	-	66921684	66926398	1247	processed_transcript	small_nucleolar_RNA_host_gene_6
ENSG00000145632	1223.42	1478.3	1136.99	493.466	-0.513978	0.0371908	PLK2	chr5	-	58453982	58460260	4768	protein_coding	polo-like_kinase_2
ENSG00000138442	1741.92	1900.37	1430.85	1077.75	-0.438195	0.0371949	WDR12	chr2	-	202874782	203014798	9098	protein_coding	WD_repeat_domain_12
ENSG00000161671	1545.79	1350.4	1118.68	870.882	-0.440169	0.0371995	EMC10	chr19	+	50476400	50490870	10748	protein_coding	ER_membrane_protein_complex_subunit_10
ENSG00000164077	480.631	414.607	322.24	266.411	-0.469726	0.0372034	MON1A	chr3	-	49908862	49930173	4532	protein_coding	MON1_homolog_A_secretory_trafficking_associated
ENSG00000235027	1.94194	9.59245	16.4782	34.3105	0.488178	0.0372105	AC068580.6	chr11	+	1760348	1762486	2015	antisense	NA
ENSG00000160124	870.962	1088.21	719.547	613.553	-0.446851	0.037235	CCDC58	chr3	-	122359591	122383231	1746	protein_coding	coiled-coil_domain_containing_58
ENSG00000168056	12951.8	10499.5	14420.2	19570.1	0.436997	0.0372414	LTBP3	chr11	-	65538560	65558930	10543	protein_coding	latent_transforming_growth_factor_beta_binding_protein_3
ENSG00000244187	228.178	311.222	193.161	133.206	-0.512238	0.0373233	TMEM141	chr9	+	136791355	136793257	1443	protein_coding	transmembrane_protein_141
ENSG00000109519	2008.94	2305.39	1689.01	1287.65	-0.436757	0.0373747	GRPEL1	chr4	-	7058906	7068197	4177	protein_coding	GrpE-like_1_mitochondrial_(E._coli)
ENSG00000144713	15549.1	18858.8	14201.4	8766.34	-0.459966	0.0374282	RPL32	chr3	-	12834485	12841588	3720	protein_coding	ribosomal_protein_L32
ENSG00000188612	5157.8	5360.05	4298.97	2885.11	-0.444134	0.0374359	SUMO2	chr17	-	75165586	75182983	3372	protein_coding	small_ubiquitin-like_modifier_2
ENSG00000111832	1554.53	1759.68	1344.8	859.782	-0.461989	0.0375101	RWDD1	chr6	+	116571367	116597675	5909	protein_coding	RWD_domain_containing_1
ENSG00000184117	1409.85	1660.56	1177.27	937.485	-0.437809	0.0376011	NIPSNAP1	chr22	-	29554808	29581337	3067	protein_coding	nipsnap_homolog_1_(C._elegans)
ENSG00000067829	1696.29	1606.2	1315.51	937.485	-0.444773	0.037609	IDH3G	chrX	-	153785766	153794523	2717	protein_coding	isocitrate_dehydrogenase_3_(NAD+)_gamma
ENSG00000157911	847.659	633.102	501.669	493.466	-0.45539	0.037681	PEX10	chr1	-	2403964	2413797	3789	protein_coding	peroxisomal_biogenesis_factor_10
ENSG00000130584	477.718	488.149	605.115	844.645	0.460744	0.0377332	ZBTB46	chr20	-	63743666	63831244	6084	protein_coding	zinc_finger_and_BTB_domain_containing_46
ENSG00000213073	58.2583	52.2256	64.9972	162.47	0.560619	0.037741	RP11-288H12.3	chr6	+	160093082	160096212	3131	transcribed_processed_pseudogene	NA
ENSG00000105289	73.7939	81.0029	96.1226	194.763	0.54965	0.037751	TJP3	chr19	+	3708109	3750813	4217	protein_coding	tight_junction_protein_3
ENSG00000154059	748.619	1034.92	671.943	503.558	-0.467419	0.037791	IMPACT	chr18	+	24426616	24453535	4918	protein_coding	impact_RWD_domain_protein
ENSG00000174564	197.107	204.639	155.627	54.4932	-0.552322	0.0378414	IL20RB	chr3	+	136946230	137011085	2473	protein_coding	interleukin_20_receptor_subunit_beta
ENSG00000079785	4214.99	4691.77	3491.54	2759.98	-0.423307	0.0378739	DDX1	chr2	+	15591178	15631111	3833	protein_coding	DEAD_(Asp-Glu-Ala-Asp)_box_helicase_1
ENSG00000254858	568.019	530.782	426.601	288.612	-0.474889	0.0378951	MPV17L2	chr19	+	18193182	18196948	2135	protein_coding	MPV17_mitochondrial_membrane_protein-like_2
ENSG00000174780	3713.97	4603.31	3374.36	2211.01	-0.455407	0.0379346	SRP72	chr4	+	56466915	56503680	4697	protein_coding	signal_recognition_particle_72kDa
ENSG00000157693	387.418	454.043	318.578	218.982	-0.485237	0.0379609	C9orf91	chr9	+	114611206	114646422	4792	protein_coding	chromosome_9_open_reading_frame_91
ENSG00000099139	632.103	607.522	784.544	1043.44	0.448574	0.0379907	PCSK5	chr9	+	75890644	76362339	12705	protein_coding	proprotein_convertase_subtilisin/kexin_type_5
ENSG00000187720	33.013	75.6738	26.5482	16.1461	-0.55474	0.0380365	THSD4	chr15	+	71096952	71783383	15837	protein_coding	thrombospondin_type_1_domain_containing_4
ENSG00000265298	87.3875	104.451	184.922	143.297	0.525127	0.038103	RP13-104F24.3	chr17	+	64750420	64751311	892	unprocessed_pseudogene	NA
ENSG00000125630	1794.36	1758.62	1365.86	1123.17	-0.424546	0.038176	POLR1B	chr2	+	112541915	112577150	6329	protein_coding	polymerase_(RNA)_I_polypeptide_B
ENSG00000108511	1044.77	785.515	1117.77	1653.97	0.465873	0.038211	HOXB6	chr17	-	48595751	48604992	2604	protein_coding	homeobox_B6
ENSG00000144026	223.324	174.796	244.426	413.745	0.510966	0.0382642	ZNF514	chr2	-	95147330	95165413	6813	protein_coding	zinc_finger_protein_514
ENSG00000260597	107.778	103.385	106.193	300.722	0.552568	0.0382719	AC012531.25	chr12	+	54019910	54022589	2680	lincRNA	NA
ENSG00000234797	211.672	251.535	162.035	121.096	-0.506405	0.0383065	RPS3AP6	chr15	+	59768352	59769146	795	processed_pseudogene	ribosomal_protein_S3A_pseudogene_6
ENSG00000128626	1514.72	1385.58	1161.71	798.224	-0.450664	0.0383888	MRPS12	chr19	+	38930548	38933162	2144	protein_coding	mitochondrial_ribosomal_protein_S12
ENSG00000143977	4456.76	4729.08	3761.6	2506.69	-0.443922	0.0384212	SNRPG	chr2	-	70281362	70293771	1795	protein_coding	small_nuclear_ribonucleoprotein_polypeptide_G
ENSG00000154380	1300.13	1509.21	1164.46	635.754	-0.483253	0.0384428	ENAH	chr1	-	225486835	225653142	15044	protein_coding	enabled_homolog_(Drosophila)
ENSG00000136877	3684.84	3838.05	3104.3	1970.84	-0.451793	0.0384764	FPGS	chr9	+	127794597	127814327	3931	protein_coding	folylpolyglutamate_synthase
ENSG00000139874	12.6226	13.8558	20.14	59.5389	0.534188	0.0385637	SSTR1	chr14	+	38207999	38213067	4295	protein_coding	somatostatin_receptor_1
ENSG00000245146	33.013	33.0407	50.35	92.8403	0.559806	0.0387136	LINC01024	chr5	-	140072857	140108630	3439	antisense	long_intergenic_non-protein_coding_RNA_1024
ENSG00000004142	4435.4	4044.82	3472.32	2299.81	-0.445437	0.0387389	POLDIP2	chr17	-	28347177	28357522	2121	protein_coding	polymerase_(DNA-directed)_delta_interacting_protein_2
ENSG00000142634	4378.11	5966.5	3885.19	3262.53	-0.434591	0.0387574	EFHD2	chr1	+	15409895	15430343	2531	protein_coding	EF-hand_domain_family_member_D2
ENSG00000005022	15017.1	16970.1	13064.4	8935.88	-0.43801	0.0387591	SLC25A5	chrX	+	119468400	119471319	1500	protein_coding	solute_carrier_family_25_(mitochondrial_carrier;_adenine_nucleotide_translocator)_member_5
ENSG00000113387	5714.17	6912.96	5057.88	3630.86	-0.437626	0.038778	SUB1	chr5	+	32531633	32604079	9324	protein_coding	SUB1_homolog_transcriptional_regulator
ENSG00000187266	205.846	152.413	232.525	357.233	0.508108	0.0389168	EPOR	chr19	-	11377205	11384342	3079	protein_coding	erythropoietin_receptor
ENSG00000171243	8.73875	18.1191	30.21	46.4201	0.539134	0.0389294	SOSTDC1	chr7	-	16461481	16530580	2473	protein_coding	sclerostin_domain_containing_1
ENSG00000168779	16.5065	18.1191	34.7872	53.4841	0.551456	0.0389712	SHOX2	chr3	-	158095954	158106503	5045	protein_coding	short_stature_homeobox_2
ENSG00000132661	764.155	783.383	596.876	449.064	-0.449895	0.0389727	NXT1	chr20	+	23350736	23354777	1123	protein_coding	nuclear_transport_factor_2-like_export_factor_1
ENSG00000227507	3.88389	3.19748	20.14	16.1461	0.465104	0.0389865	LTB	chr6	-	31580525	31582522	1535	protein_coding	lymphotoxin_beta
ENSG00000124172	5839.43	6948.13	5035.91	3895.25	-0.426311	0.0389869	ATP5E	chr20	-	59025467	59032382	5126	protein_coding	ATP_synthase_H+_transporting_mitochondrial_F1_complex_epsilon_subunit
ENSG00000267009	11.6517	10.6583	20.14	49.4475	0.528151	0.039	RP11-120M18.2	chr17	+	68413623	68524949	1863	processed_transcript	NA
ENSG00000250295	48.5486	55.423	89.7145	105.959	0.547248	0.0390073	RDH10-AS1	chr8	-	73297711	73356461	3801	antisense	RDH10_antisense_RNA_1
ENSG00000198910	3440.15	3427.7	2401.24	2528.89	-0.404251	0.0390446	L1CAM	chrX	-	153861514	153909223	7423	protein_coding	L1_cell_adhesion_molecule
ENSG00000111716	28055.3	32495	24680.6	17021.1	-0.436796	0.0390456	LDHB	chr12	-	21635342	21757857	2983	protein_coding	lactate_dehydrogenase_B
ENSG00000197021	595.206	657.616	487.937	337.051	-0.466508	0.0390893	CXorf40B	chrX	-	149929527	149938811	2509	protein_coding	chromosome_X_open_reading_frame_40B
ENSG00000069956	1011.75	1485.76	956.649	682.174	-0.468738	0.0391276	MAPK6	chr15	+	51952106	52067372	6388	protein_coding	mitogen-activated_protein_kinase_6
ENSG00000149633	12.6226	8.52662	21.9709	44.4019	0.526892	0.0391797	KIAA1755	chr20	-	38210488	38260772	8083	protein_coding	KIAA1755
ENSG00000188846	20231.2	22559.3	17840.4	11000.6	-0.4518	0.0391959	RPL14	chr3	+	40457292	40468587	8626	protein_coding	ribosomal_protein_L14
ENSG00000132341	16490	18016.8	14042.1	9917.76	-0.43062	0.0391989	RAN	chr12	+	130871879	130877678	4825	protein_coding	RAN_member_RAS_oncogene_family
ENSG00000105197	3108.08	3206.01	2534.89	1847.72	-0.430818	0.0392106	TIMM50	chr19	+	39480412	39493785	6911	protein_coding	translocase_of_inner_mitochondrial_membrane_50_homolog_(S._cerevisiae)
ENSG00000132535	650.551	492.412	667.366	1122.16	0.483984	0.0392165	DLG4	chr17	-	7189890	7219702	5746	protein_coding	discs_large_homolog_4_(Drosophila)
ENSG00000176720	56.3164	41.5673	60.4199	144.306	0.557472	0.0392176	BOK	chr2	+	241558721	241574138	2657	protein_coding	BCL2-related_ovarian_killer
ENSG00000179041	805.907	629.904	542.864	410.717	-0.461264	0.0392927	RRS1	chr8	+	66429028	66430733	1706	protein_coding	ribosome_biogenesis_regulator_homolog
ENSG00000140988	64470.6	68479.4	55788.7	33683.9	-0.452648	0.0393879	RPS2	chr16	-	1962052	1964860	2413	protein_coding	ribosomal_protein_S2
ENSG00000144935	151.472	133.228	250.834	207.881	0.498356	0.0394129	TRPC1	chr3	+	142724074	142807888	4768	protein_coding	transient_receptor_potential_cation_channel_subfamily_C_member_1
ENSG00000175792	3086.72	3171.9	2528.48	1796.26	-0.433944	0.0394515	RUVBL1	chr3	-	128064778	128153914	6860	protein_coding	RuvB-like_AAA_ATPase_1
ENSG00000152240	679.68	719.434	565.75	334.023	-0.479896	0.0394647	HAUS1	chr18	+	46104332	46128333	2165	protein_coding	HAUS_augmin_like_complex_subunit_1
ENSG00000215021	10582.6	12630.1	9293.69	6823.76	-0.430413	0.0394658	PHB2	chr12	-	6965327	6970825	2499	protein_coding	prohibitin_2
ENSG00000140450	34.955	35.1723	40.28	121.096	0.556638	0.0394845	ARRDC4	chr15	+	97960698	97973838	4072	protein_coding	arrestin_domain_containing_4
ENSG00000130203	237.888	213.166	261.82	480.347	0.507174	0.0395195	APOE	chr19	+	44905754	44909393	2191	protein_coding	apolipoprotein_E
ENSG00000162517	836.007	746.079	639.902	384.48	-0.475978	0.0396467	PEF1	chr1	-	31629862	31644896	2227	protein_coding	penta-EF-hand_domain_containing_1
ENSG00000107020	196.136	329.341	165.697	150.361	-0.511112	0.0396902	PLGRKT	chr9	-	5357973	5437878	1493	protein_coding	plasminogen_receptor_C-terminal_lysine_transmembrane_protein
ENSG00000184900	3172.17	2959.8	2577	1445.08	-0.468504	0.0397151	SUMO3	chr21	-	44805617	44818779	2732	protein_coding	small_ubiquitin-like_modifier_3
ENSG00000139343	3620.75	3423.44	2937.69	1766.99	-0.457093	0.0398771	SNRPF	chr12	+	95858928	95903828	3043	protein_coding	small_nuclear_ribonucleoprotein_polypeptide_F
ENSG00000105248	501.022	621.378	418.362	323.932	-0.462903	0.0399617	CCDC94	chr19	+	4247079	4269090	1671	protein_coding	coiled-coil_domain_containing_94
ENSG00000130755	137.878	89.5295	188.583	195.772	0.516785	0.0399668	GMFG	chr19	-	39328353	39342372	1490	protein_coding	glia_maturation_factor_gamma
ENSG00000182809	48.5486	22.3824	51.2654	109.996	0.555528	0.0400246	CRIP2	chr14	+	105472962	105480170	4837	protein_coding	cysteine-rich_protein_2
ENSG00000112306	29177.7	34359.1	26573.8	15926.1	-0.455983	0.0400656	RPS12	chr6	+	132814441	132817564	767	protein_coding	ribosomal_protein_S12
ENSG00000165502	4359.66	5017.92	3752.44	2766.03	-0.429043	0.0400917	RPL36AL	chr14	-	49618519	49620685	746	protein_coding	ribosomal_protein_L36a_like
ENSG00000007516	133.023	137.492	101.615	457.137	0.554682	0.0401019	BAIAP3	chr16	+	1333601	1349441	6146	protein_coding	BAI1-associated_protein_3
ENSG00000185608	861.252	1073.29	751.588	544.932	-0.454405	0.0401029	MRPL40	chr22	+	19431902	19436075	1965	protein_coding	mitochondrial_ribosomal_protein_L40
ENSG00000104081	27.1872	8.52662	52.1809	43.3927	0.542969	0.0401419	BMF	chr15	-	40087890	40108892	5447	protein_coding	Bcl2_modifying_factor
ENSG00000170629	242.743	232.35	317.662	414.754	0.474209	0.0402102	DPY19L2P2	chr7	-	103175133	103280410	5580	transcribed_unprocessed_pseudogene	DPY19L2_pseudogene_2
ENSG00000272505	40.7808	12.7899	40.28	96.8768	0.547043	0.0402667	RP11-981G7.6	chr8	+	10486807	10489666	2860	lincRNA	NA
ENSG00000115902	355.376	459.372	294.776	232.101	-0.475692	0.040307	SLC1A4	chr2	+	64988477	65023865	6939	protein_coding	solute_carrier_family_1_(glutamate/neutral_amino_acid_transporter)_member_4
ENSG00000174851	2018.65	1972.85	1564.51	1231.14	-0.423083	0.0403234	YIF1A	chr11	-	66284580	66289170	2375	protein_coding	Yip1_interacting_factor_homolog_A_(S._cerevisiae)
ENSG00000136213	402.953	286.708	497.091	551.996	0.466086	0.040401	CHST12	chr7	+	2403560	2448483	16143	protein_coding	carbohydrate_(chondroitin_4)_sulfotransferase_12
ENSG00000262979	8.73875	6.39497	11.9009	46.4201	0.494623	0.0404451	CTD-2047H16.2	chr17	+	80315651	80316633	653	sense_intronic	NA
ENSG00000104112	10.6807	17.0532	54.9272	24.2192	0.53354	0.0404486	SCG3	chr15	+	51681353	51721031	3315	protein_coding	secretogranin_III
ENSG00000059804	8763.02	14148.9	18382.3	15619.4	0.450802	0.0404572	SLC2A3	chr12	-	7919230	7936275	6159	protein_coding	solute_carrier_family_2_(facilitated_glucose_transporter)_member_3
ENSG00000269893	866.107	1046.64	682.013	640.8	-0.432408	0.0404973	SNHG8	chr4	+	118278709	118279823	923	lincRNA	small_nucleolar_RNA_host_gene_8
ENSG00000142937	24697.6	27823.4	21936.1	13575.9	-0.448414	0.0405332	RPS8	chr1	+	44775251	44778779	2847	protein_coding	ribosomal_protein_S8
ENSG00000006530	1199.15	1234.23	802.853	907.211	-0.42046	0.040583	AGK	chr7	+	141551189	141655244	6547	protein_coding	acylglycerol_kinase
ENSG00000101197	0.970972	2.13166	4.57727	26.2375	0.404076	0.0406666	BIRC7	chr20	+	63235883	63240507	1562	protein_coding	baculoviral_IAP_repeat_containing_7
ENSG00000213225	95.1553	109.78	57.6736	53.4841	-0.539523	0.0407751	AC018804.7	chr2	+	130229379	130232106	2728	transcribed_processed_pseudogene	NA
ENSG00000243836	6.7968	2.13166	12.8164	30.274	0.465924	0.0407854	WDR86-AS1	chr7	+	151409161	151413354	1354	processed_transcript	WDR86_antisense_RNA_1
ENSG00000239264	185.456	136.426	96.1226	92.8403	-0.518758	0.0408452	TXNDC5	chr6	-	7881517	7910814	4387	protein_coding	thioredoxin_domain_containing_5_(endoplasmic_reticulum)
ENSG00000281097	13.5936	14.9216	28.3791	49.4475	0.538345	0.0408477	LINC01395	chr11	-	129612116	129617269	982	lincRNA	long_intergenic_non-protein_coding_RNA_1395
ENSG00000109475	6402.59	8247.38	6032.84	3747.92	-0.456333	0.0409174	RPL34	chr4	+	108620566	108630412	3393	protein_coding	ribosomal_protein_L34
ENSG00000223510	9.70972	8.52662	27.4636	30.274	0.51942	0.0409254	CDRT15	chr17	-	14235673	14236862	779	protein_coding	CMT1A_duplicated_region_transcript_15
ENSG00000177337	253.424	201.441	297.522	419.799	0.485357	0.0409594	DLGAP1-AS1	chr18	+	3593732	3598352	2105	antisense	DLGAP1_antisense_RNA_1
ENSG00000133195	554.425	581.942	358.858	413.745	-0.444372	0.0409803	SLC39A11	chr17	-	72645949	73092712	5583	protein_coding	solute_carrier_family_39_member_11
ENSG00000122026	11996.4	13903.7	10494.8	7522.08	-0.42773	0.0411182	RPL21	chr13	+	27251309	27256691	2249	protein_coding	ribosomal_protein_L21
ENSG00000115234	1916.7	1977.11	1494.94	1260.41	-0.414428	0.0412274	SNX17	chr2	+	27370496	27377533	3765	protein_coding	sorting_nexin_17
ENSG00000196074	27.1872	15.9874	32.9563	75.685	0.54541	0.0412968	SYCP2	chr20	-	59863563	59933655	6466	protein_coding	synaptonemal_complex_protein_2
ENSG00000088340	161.181	94.8587	164.782	287.603	0.528078	0.041431	FER1L4	chr20	-	35558737	35607562	9067	unitary_pseudogene	fer-1-like_family_member_4_pseudogene_(functional)
ENSG00000197785	4268.39	3490.59	2985.29	2474.4	-0.418717	0.0415057	ATAD3A	chr1	+	1512151	1534687	3069	protein_coding	ATPase_family_AAA_domain_containing_3A
ENSG00000234741	5356.85	7274.27	4678.88	4155.61	-0.42314	0.0417485	GAS5	chr1	-	173863900	173868882	3631	processed_transcript	growth_arrest_specific_5_(non-protein_coding)
ENSG00000111077	1186.53	865.452	1112.28	2140.37	0.487221	0.0418067	TNS2	chr12	+	53046969	53064372	8093	protein_coding	tensin_2
ENSG00000123454	37.8679	38.3698	37.5336	140.27	0.54893	0.0418813	DBH	chr9	+	133636360	133659344	2764	protein_coding	dopamine_beta-hydroxylase_(dopamine_beta-monooxygenase)
ENSG00000074071	2852.72	2678.43	2278.56	1488.47	-0.442163	0.0419329	MRPS34	chr16	-	1771890	1773155	1097	protein_coding	mitochondrial_ribosomal_protein_S34
ENSG00000250337	147.588	152.413	114.432	30.274	-0.549948	0.0419817	LINC01021	chr5	+	27472292	27496401	2638	lincRNA	long_intergenic_non-protein_coding_RNA_1021
ENSG00000151229	40.7808	58.6205	76.8981	116.05	0.544908	0.0420387	SLC2A13	chr12	-	39755021	40106089	10027	protein_coding	solute_carrier_family_2_(facilitated_glucose_transporter)_member_13
ENSG00000131469	21563.3	25068.3	19594.4	11740.3	-0.451053	0.0421155	RPL27	chr17	+	42998273	43002959	2026	protein_coding	ribosomal_protein_L27
ENSG00000149451	0.970972	0	2.74636	23.2101	0.363165	0.0421426	ADAM33	chr20	-	3667965	3682246	5834	protein_coding	ADAM_metallopeptidase_domain_33
ENSG00000130702	7376.47	6923.62	8604.35	11742.3	0.419119	0.0422065	LAMA5	chr20	-	62307955	62367312	14291	protein_coding	laminin_subunit_alpha_5
ENSG00000173548	477.718	431.66	618.847	707.402	0.437008	0.0423218	SNX33	chr15	+	75647906	75662301	8008	protein_coding	sorting_nexin_33
ENSG00000143621	6701.65	7621.73	5940.38	3837.73	-0.440004	0.0426016	ILF2	chr1	-	153661788	153671048	2281	protein_coding	interleukin_enhancer_binding_factor_2
ENSG00000178307	646.667	578.744	490.683	305.767	-0.470403	0.0426503	TMEM11	chr17	-	21197280	21214624	3309	protein_coding	transmembrane_protein_11
ENSG00000120705	4963.61	5498.61	4197.36	3163.63	-0.417851	0.0427805	ETF1	chr5	-	138506095	138543300	4601	protein_coding	eukaryotic_translation_termination_factor_1
ENSG00000211445	187.398	147.084	111.685	85.7763	-0.513301	0.0428331	GPX3	chr5	+	151020438	151028993	3163	protein_coding	glutathione_peroxidase_3
ENSG00000265491	728.229	808.963	522.724	544.932	-0.427538	0.0428334	RNF115	chr1	-	145738868	145824077	11041	protein_coding	ring_finger_protein_115
ENSG00000226221	74.7648	99.122	48.519	41.3745	-0.542448	0.0428688	RPL26P19	chr5	-	56504635	56505072	438	processed_pseudogene	ribosomal_protein_L26_pseudogene_19
ENSG00000146386	481.602	594.732	434.841	239.165	-0.489001	0.0429894	ABRACL	chr6	+	139028682	139043302	1200	protein_coding	ABRA_C-terminal_like
ENSG00000124225	2032.24	2246.77	1760.42	1143.35	-0.443474	0.0431659	PMEPA1	chr20	-	57648392	57711536	5619	protein_coding	prostate_transmembrane_protein_androgen_induced_1
ENSG00000163879	7.76778	7.46079	6.40818	58.5297	0.471564	0.0431665	DNALI1	chr1	+	37556919	37566857	4456	protein_coding	dynein_axonemal_light_intermediate_chain_1
ENSG00000234420	881.643	710.907	971.296	1391.59	0.44781	0.0432618	ZNF37BP	chr10	-	42513510	42552822	10256	transcribed_processed_pseudogene	zinc_finger_protein_37B_pseudogene
ENSG00000137054	1041.85	1124.45	858.696	624.654	-0.437135	0.0433038	POLR1E	chr9	+	37485935	37503697	2512	protein_coding	polymerase_(RNA)_I_polypeptide_E
ENSG00000198938	121597	96912.5	139907	167973	0.410735	0.0433414	MT-CO3	chrMT	+	9207	9990	784	protein_coding	mitochondrially_encoded_cytochrome_c_oxidase_III
ENSG00000149806	5186.93	5231.08	4074.68	3400.78	-0.401838	0.0433677	FAU	chr11	-	65120628	65122473	1846	protein_coding	Finkel-Biskis-Reilly_murine_sarcoma_virus_(FBR-MuSV)_ubiquitously_expressed
ENSG00000239900	2530.35	2834.04	2157.72	1576.27	-0.425347	0.0435102	ADSL	chr22	+	40346500	40369367	5632	protein_coding	adenylosuccinate_lyase
ENSG00000125895	60.2003	91.6612	63.1663	264.393	0.546684	0.0435306	TMEM74B	chr20	-	1180561	1185415	2210	protein_coding	transmembrane_protein_74B
ENSG00000229108	13.5936	18.1191	24.7173	61.5571	0.529765	0.0436229	MEOX2-AS1	chr7	+	15688378	15695491	697	lincRNA	MEOX2_antisense_RNA_1_(head_to_head)
ENSG00000187735	2927.48	4334.72	2966.07	1760.94	-0.468668	0.0436507	TCEA1	chr8	-	53966552	54022529	4391	protein_coding	transcription_elongation_factor_A_(SII)_1
ENSG00000168646	7459.01	4867.64	7793.26	10469.8	0.446619	0.043765	AXIN2	chr17	-	65528563	65561647	5226	protein_coding	axin_2
ENSG00000221983	15904.5	18972.8	14360.7	9679.61	-0.432319	0.0437762	UBA52	chr19	+	18571730	18577550	4306	protein_coding	ubiquitin_A-52_residue_ribosomal_protein_fusion_product_1
ENSG00000280114	119.43	101.254	147.388	226.046	0.510897	0.0438868	RP5-875O13.7	chr1	-	16681097	16688749	1351	unprocessed_pseudogene	NA
ENSG00000111481	4850.01	5663.81	4221.16	3148.5	-0.419841	0.0439817	COPZ1	chr12	+	54301202	54351849	3901	protein_coding	coatomer_protein_complex_subunit_zeta_1
ENSG00000173085	517.528	574.481	425.686	296.685	-0.458628	0.0440075	COQ2	chr4	-	83261536	83284914	2774	protein_coding	coenzyme_Q2_4-hydroxybenzoate_polyprenyltransferase
ENSG00000167863	1577.83	1477.24	1067.42	1112.06	-0.406228	0.0440175	ATP5H	chr17	-	75038863	75046985	3231	protein_coding	ATP_synthase_H+_transporting_mitochondrial_Fo_complex_subunit_D
ENSG00000116221	4313.06	4734.41	3781.74	2365.41	-0.441986	0.0440194	MRPL37	chr1	+	54184041	54225464	2549	protein_coding	mitochondrial_ribosomal_protein_L37
ENSG00000120708	2973.12	4264.38	2383.84	2635.86	-0.427526	0.0442049	TGFBI	chr5	+	136028895	136063818	7810	protein_coding	transforming_growth_factor_beta_induced
ENSG00000113048	2205.08	2512.16	1894.99	1384.53	-0.42555	0.044406	MRPS27	chr5	-	72219409	72320646	6511	protein_coding	mitochondrial_ribosomal_protein_S27
ENSG00000137825	679.68	709.841	590.468	242.192	-0.505442	0.0444429	ITPKA	chr15	+	41493393	41503551	2092	protein_coding	inositol-trisphosphate_3-kinase_A
ENSG00000125691	17446.4	20311.5	15963.7	9435.4	-0.448179	0.044472	RPL23	chr17	-	38847865	38853843	5979	protein_coding	ribosomal_protein_L23
ENSG00000181072	0	0	1.83091	21.1918	0.335502	0.0445005	CHRM2	chr7	+	136868669	137020255	8322	protein_coding	cholinergic_receptor_muscarinic_2
ENSG00000229605	18.4485	10.6583	30.21	48.4384	0.528034	0.0445708	RP11-492M23.2	chr10	-	28898996	28899484	489	processed_pseudogene	NA
ENSG00000131153	1420.53	1316.3	1028.05	911.247	-0.411123	0.0445749	GINS2	chr16	-	85676198	85690073	3264	protein_coding	GINS_complex_subunit_2_(Psf2_homolog)
ENSG00000133121	294.205	361.316	465.966	507.594	0.447608	0.0445944	STARD13	chr13	-	33103135	33350630	8388	protein_coding	StAR_related_lipid_transfer_domain_containing_13
ENSG00000184009	65723.2	92511.7	67614.5	32591	-0.482023	0.0446224	ACTG1	chr17	-	81509971	81523847	2976	protein_coding	actin_gamma_1
ENSG00000147604	32897.5	43621.1	30957	21643.9	-0.4335	0.0446831	RPL7	chr8	-	73290267	73295789	2907	protein_coding	ribosomal_protein_L7
ENSG00000123472	1149.63	1096.74	832.147	755.841	-0.412889	0.0446843	ATPAF1	chr1	-	46632737	46673867	5677	protein_coding	ATP_synthase_mitochondrial_F1_complex_assembly_factor_1
ENSG00000174547	2430.34	2643.25	2085.4	1402.7	-0.433217	0.0448026	MRPL11	chr11	-	66435075	66466738	2539	protein_coding	mitochondrial_ribosomal_protein_L11
ENSG00000069275	6048.18	6423.74	4727.4	4321.11	-0.391783	0.0448492	NUCKS1	chr1	-	205712819	205750276	6546	protein_coding	nuclear_casein_kinase_and_cyclin-dependent_kinase_substrate_1
ENSG00000182326	12.6226	15.9874	34.7872	40.3653	0.529832	0.0448773	C1S	chr12	+	6988259	7071032	6462	protein_coding	complement_component_1_s_subcomponent
ENSG00000149177	2507.05	2330.97	3462.25	3234.27	0.395273	0.0449436	PTPRJ	chr11	+	47980558	48170841	9620	protein_coding	protein_tyrosine_phosphatase_receptor_type_J
ENSG00000196305	5760.78	7922.3	5201.61	4357.44	-0.421657	0.0449567	IARS	chr9	-	92210207	92293756	7401	protein_coding	isoleucyl-tRNA_synthetase
ENSG00000133773	948.64	1208.65	847.71	611.535	-0.443898	0.0449581	CCDC59	chr12	-	82223681	82358805	3784	protein_coding	coiled-coil_domain_containing_59
ENSG00000103544	200.991	208.902	151.965	93.8494	-0.504106	0.044961	C16orf62	chr16	+	19555240	19706793	9767	protein_coding	chromosome_16_open_reading_frame_62
ENSG00000103423	2791.54	3344.57	2320.68	2050.56	-0.406596	0.0450297	DNAJA3	chr16	+	4425805	4456775	7071	protein_coding	DnaJ_heat_shock_protein_family_(Hsp40)_member_A3
ENSG00000245648	54.3744	31.9748	61.3354	117.059	0.542143	0.0450622	RP11-277P12.20	chr12	+	10363769	10398506	2830	antisense	NA
ENSG00000099256	608.799	634.168	517.231	262.375	-0.485675	0.0450829	PRTFDC1	chr10	-	24848607	24952604	2329	protein_coding	phosphoribosyl_transferase_domain_containing_1
ENSG00000125434	150.501	117.241	175.767	268.429	0.501955	0.0451188	SLC25A35	chr17	-	8287763	8295343	3897	protein_coding	solute_carrier_family_25_member_35
ENSG00000110108	3765.43	3156.98	2623.69	2317.98	-0.404927	0.0451658	TMEM109	chr11	+	60913874	60923443	2421	protein_coding	transmembrane_protein_109
ENSG00000142544	482.573	492.412	343.295	321.914	-0.438083	0.0452568	CTU1	chr19	-	51097606	51108370	2087	protein_coding	cytosolic_thiouridylase_subunit_1
ENSG00000008256	669	601.127	839.471	982.896	0.42301	0.0452694	CYTH3	chr7	-	6161776	6272644	5808	protein_coding	cytohesin_3
ENSG00000112972	1237.99	2388.52	985.028	1329.03	-0.477088	0.0455884	HMGCS1	chr5	-	43289395	43313512	4702	protein_coding	3-hydroxy-3-methylglutaryl-CoA_synthase_1
ENSG00000164663	278.669	247.272	338.718	465.21	0.463435	0.0456013	USP49	chr6	-	41789896	41895361	10921	protein_coding	ubiquitin_specific_peptidase_49
ENSG00000261716	203.904	188.652	245.342	377.416	0.482589	0.045617	RP11-196G18.22	chr1	-	149844498	149849024	4527	sense_overlapping	NA
ENSG00000174672	13.5936	11.7241	34.7872	34.3105	0.523212	0.04567	BRSK2	chr11	+	1389899	1462689	6903	protein_coding	BR_serine/threonine_kinase_2
ENSG00000198034	35845.4	40461	32105.9	20171.6	-0.434985	0.0457409	RPS4X	chrX	-	72255679	72277300	2982	protein_coding	ribosomal_protein_S4_X-linked
ENSG00000124875	29.1292	17.0532	52.1809	53.4841	0.538989	0.0458354	CXCL6	chr4	+	73836497	73849064	2183	protein_coding	chemokine_(C-X-C_motif)_ligand_6
ENSG00000123213	1673.96	2004.82	1523.32	942.531	-0.449024	0.0458413	NLN	chr5	+	65722196	65871725	10948	protein_coding	neurolysin_(metallopeptidase_M3_family)
ENSG00000174938	309.74	186.52	371.674	410.717	0.479259	0.0458445	SEZ6L2	chr16	-	29871159	29899547	4110	protein_coding	seizure_related_6_homolog_(mouse)-like_2
ENSG00000255568	1.94194	1.06583	13.7318	12.1096	0.398134	0.0458632	BRWD1-AS2	chr21	+	39313935	39314962	1028	antisense	BRWD1_antisense_RNA_2
ENSG00000164124	156.326	235.548	130.91	102.932	-0.50441	0.0459249	TMEM144	chr4	+	158201604	158255411	9243	protein_coding	transmembrane_protein_144
ENSG00000253361	65.0551	67.1472	101.615	133.206	0.521406	0.0460103	RP11-675F6.3	chr8	-	38543652	38552680	379	lincRNA	NA
ENSG00000124508	216.527	205.705	382.66	272.466	0.47168	0.0460255	BTN2A2	chr6	+	26383096	26394874	6398	protein_coding	butyrophilin_subfamily_2_member_A2
ENSG00000169567	4327.62	5006.19	3925.47	2380.55	-0.443934	0.0460367	HINT1	chr5	-	131159027	131171735	1936	protein_coding	histidine_triad_nucleotide_binding_protein_1
ENSG00000183873	3007.1	2889.46	3374.36	5194.01	0.431584	0.0460722	SCN5A	chr3	-	38548057	38649673	10017	protein_coding	sodium_channel_voltage_gated_type_V_alpha_subunit
ENSG00000163993	1409.85	2002.69	1389.66	847.672	-0.461948	0.0460787	S100P	chr4	+	6693069	6697170	1280	protein_coding	S100_calcium_binding_protein_P
ENSG00000260563	66.9971	60.7522	81.4754	158.434	0.531652	0.0460901	RP13-516M14.1	chr17	+	82293716	82294910	1195	lincRNA	NA
ENSG00000171425	351.492	371.974	269.143	205.863	-0.460883	0.0461157	ZNF581	chr19	+	55635459	55645622	1736	protein_coding	zinc_finger_protein_581
ENSG00000156467	3026.52	3625.95	2750.94	1785.16	-0.437693	0.0462209	UQCRB	chr8	-	96225920	96235634	9715	protein_coding	ubiquinol-cytochrome_c_reductase_binding_protein
ENSG00000229117	35310.4	47498.6	35081.1	19292.6	-0.461094	0.0462516	RPL41	chr12	+	56116586	56117943	1088	protein_coding	ribosomal_protein_L41
ENSG00000255980	0	1.06583	5.49272	17.1553	0.357138	0.0463075	AP000439.1	chr11	+	69425690	69429621	2376	lincRNA	NA
ENSG00000173726	5229.66	7003.55	4757.61	3794.34	-0.420143	0.0463484	TOMM20	chr1	-	235109336	235128936	3542	protein_coding	translocase_of_outer_mitochondrial_membrane_20_homolog_(yeast)
ENSG00000173540	645.696	641.628	483.36	403.653	-0.430362	0.0463568	GMPPB	chr3	-	49716844	49723951	6742	protein_coding	GDP-mannose_pyrophosphorylase_B
ENSG00000188486	3853.79	2910.78	2635.59	2075.79	-0.422903	0.0463587	H2AFX	chr11	-	119093854	119095467	1614	protein_coding	H2A_histone_family_member_X
ENSG00000153391	256.337	330.407	231.61	118.069	-0.50421	0.046362	INO80C	chr18	-	35452230	35497991	5085	protein_coding	INO80_complex_subunit_C
ENSG00000174996	1075.84	1012.54	787.29	684.192	-0.414177	0.0464349	KLC2	chr11	+	66257294	66267860	5479	protein_coding	kinesin_light_chain_2
ENSG00000125356	3332.38	3600.37	2728.97	2229.18	-0.402585	0.0464566	NDUFA1	chrX	+	119871487	119876662	766	protein_coding	NADH:ubiquinone_oxidoreductase_subunit_A1
ENSG00000105655	145.646	102.319	124.502	336.041	0.52917	0.0465124	ISYNA1	chr19	-	18434388	18438301	3284	protein_coding	inositol-3-phosphate_synthase_1
ENSG00000280789	92.2423	98.0562	64.0818	34.3105	-0.534024	0.0467016	PAGR1	chr16	+	29815952	29820117	1702	protein_coding	PAXIP1_associated_glutamate-rich_protein_1
ENSG00000196182	1131.18	2068.77	1039.04	1060.6	-0.460878	0.0467573	STK40	chr1	-	36339624	36385896	5590	protein_coding	serine/threonine_kinase_40
ENSG00000108298	23333.4	25503.1	20326.7	13754.5	-0.42116	0.0467615	RPL19	chr17	+	39200283	39204727	2368	protein_coding	ribosomal_protein_L19
ENSG00000112237	1248.67	1641.37	1095.8	907.211	-0.425881	0.046841	CCNC	chr6	-	99542380	99568973	5765	protein_coding	cyclin_C
ENSG00000127533	405.866	447.648	633.494	599.425	0.427011	0.0468596	F2RL3	chr19	+	16888860	16892606	3473	protein_coding	coagulation_factor_II_(thrombin)_receptor-like_3
ENSG00000188910	596.177	931.534	613.354	342.096	-0.48473	0.046882	GJB3	chr1	+	34781189	34786369	2387	protein_coding	gap_junction_protein_beta_3
ENSG00000140854	2089.53	1889.71	1452.83	1408.75	-0.397974	0.0468961	KATNB1	chr16	+	57735730	57757250	4591	protein_coding	katanin_p80_(WD_repeat_containing)_subunit_B_1
ENSG00000164167	920.481	879.308	703.068	542.914	-0.426642	0.046909	LSM6	chr4	+	146175685	146200000	2605	protein_coding	LSM6_homolog_U6_small_nuclear_RNA_and_mRNA_degradation_associated
ENSG00000165572	196.136	162.006	239.849	323.932	0.477102	0.04704	KBTBD6	chr13	-	41127569	41132746	5178	protein_coding	kelch_repeat_and_BTB_(POZ)_domain_containing_6
ENSG00000183207	4955.84	5129.83	4089.33	3069.78	-0.408133	0.0470506	RUVBL2	chr19	+	48993448	49015995	3658	protein_coding	RuvB-like_AAA_ATPase_2
ENSG00000232344	5.82583	6.39497	17.3936	28.2557	0.477107	0.0470533	AC087163.2	chr17	+	18010643	18011822	853	processed_pseudogene	NA
ENSG00000163811	3144.98	3394.66	2450.67	2286.7	-0.391785	0.0470898	WDR43	chr2	+	28894643	28948222	4130	protein_coding	WD_repeat_domain_43
ENSG00000112406	56.3164	65.0155	102.531	114.032	0.52059	0.0472044	HECA	chr6	+	139135112	139180802	5614	protein_coding	hdc_homolog_cell_cycle_regulator
ENSG00000168028	31205.1	36994.9	29048.3	16833.4	-0.445661	0.0472044	RPSA	chr3	+	39406689	39412542	3936	protein_coding	ribosomal_protein_SA
ENSG00000138413	1345.77	1922.75	1284.38	917.302	-0.444666	0.0472161	IDH1	chr2	-	208236227	208266074	4721	protein_coding	isocitrate_dehydrogenase_1_(NADP+)
ENSG00000110107	8563	8594.84	6814.64	5574.45	-0.39426	0.0474765	PRPF19	chr11	-	60890730	60906588	2739	protein_coding	pre-mRNA_processing_factor_19
ENSG00000105991	216.527	211.034	270.974	393.562	0.470424	0.0474806	HOXA1	chr7	-	27092993	27095996	2539	protein_coding	homeobox_A1
ENSG00000261136	26.2162	30.909	49.4345	72.6576	0.536584	0.0475503	RP11-37C7.3	chr15	+	39782571	39785617	3047	antisense	NA
ENSG00000259891	41.7518	22.3824	54.9272	82.7489	0.536502	0.0475783	CTA-204B4.2	chr8	-	140505813	140508043	2231	antisense	NA
ENSG00000170854	902.033	995.483	691.168	647.864	-0.412197	0.0476002	MINA	chr3	-	97941818	97972457	6880	protein_coding	MYC_induced_nuclear_antigen
ENSG00000175183	403.924	515.861	364.351	223.018	-0.473801	0.0477041	CSRP2	chr12	-	76858715	76879060	5873	protein_coding	cysteine_and_glycine_rich_protein_2
ENSG00000007372	1153.51	907.019	1344.8	1604.52	0.419436	0.0477796	PAX6	chr11	-	31784792	31817961	14782	protein_coding	paired_box_6
ENSG00000206077	2.91292	2.13166	2.74636	35.3197	0.400406	0.0478257	ZDHHC11B	chr5	-	710360	766952	4840	protein_coding	zinc_finger_DHHC-type_containing_11B
ENSG00000110851	982.624	1294.98	855.949	717.494	-0.427358	0.0478484	PRDM4	chr12	-	107732866	107761272	4777	protein_coding	PR_domain_containing_4
ENSG00000279942	0	2.13166	1.83091	30.274	0.362246	0.0479125	RP1-153P14.7	chr6	+	37567716	37571460	3745	TEC	NA
ENSG00000166197	7986.24	7873.27	6072.2	5508.86	-0.384629	0.0479165	NOLC1	chr10	+	102152176	102163871	3970	protein_coding	nucleolar_and_coiled-body_phosphoprotein_1
ENSG00000173156	2161.38	2042.13	1739.36	1154.45	-0.429806	0.0479488	RHOD	chr11	+	67056818	67072013	1265	protein_coding	ras_homolog_family_member_D
ENSG00000198498	793.284	992.286	662.789	574.197	-0.425245	0.0480335	TMA16	chr4	+	163494442	163520539	3513	protein_coding	translation_machinery_associated_16_homolog
ENSG00000233913	55.3454	73.5421	32.9563	29.2649	-0.535089	0.0480957	CTC-575D19.1	chr5	+	168616352	168616996	645	processed_pseudogene	NA
ENSG00000175221	1562.29	1666.95	1272.48	1010.14	-0.410574	0.048106	MED16	chr19	-	867630	893218	4222	protein_coding	mediator_complex_subunit_16
ENSG00000166226	8150.34	10295.9	7527.78	5282.81	-0.423609	0.0481566	CCT2	chr12	+	69585334	69601570	4322	protein_coding	chaperonin_containing_TCP1_subunit_2_(beta)
ENSG00000119042	179.63	153.479	208.723	327.968	0.486247	0.0481585	SATB2	chr2	-	199269500	199471266	10958	protein_coding	SATB_homeobox_2
ENSG00000160256	1104.97	1167.08	859.611	750.795	-0.408461	0.0481697	FAM207A	chr21	+	44940010	44976989	1402	protein_coding	family_with_sequence_similarity_207_member_A
ENSG00000172301	1104.97	940.06	840.387	523.74	-0.449852	0.0481758	COPRS	chr17	-	31851864	31859337	1432	protein_coding	coordinator_of_PRMT5_differentiation_stimulator
ENSG00000116288	7372.59	7905.24	6432.89	4108.18	-0.428075	0.0482999	PARK7	chr1	+	7954291	7985505	2397	protein_coding	parkinson_protein_7
ENSG00000168701	1787.56	1746.89	1363.11	1166.56	-0.40085	0.0483105	TMEM208	chr16	+	67227103	67229278	1787	protein_coding	transmembrane_protein_208
ENSG00000136449	10.6807	3.19748	11.9009	43.3927	0.464811	0.0483547	MYCBPAP	chr17	+	50508384	50531501	6515	protein_coding	MYCBP_associated_protein
ENSG00000135596	812.704	832.412	960.311	1455.17	0.436615	0.0484055	MICAL1	chr6	-	109444062	109465968	7056	protein_coding	microtubule_associated_monooxygenase_calponin_and_LIM_domain_containing_1
ENSG00000114796	100.981	138.558	273.721	141.279	0.511616	0.0484843	KLHL24	chr3	+	183635568	183684477	8650	protein_coding	kelch_like_family_member_24
ENSG00000155438	912.714	1055.17	789.121	553.005	-0.435502	0.0484885	NIFK	chr2	-	121726945	121736923	2447	protein_coding	nucleolar_protein_interacting_with_the_FHA_domain_of_MKI67
ENSG00000261094	84.4746	55.423	97.9536	157.425	0.522006	0.0486411	RP11-355O1.11	chr9	+	122937623	122940333	2674	sense_overlapping	NA
ENSG00000143321	13073.2	13278.1	10702.6	8189.12	-0.399363	0.0486569	HDGF	chr1	-	156742107	156766925	3745	protein_coding	hepatoma-derived_growth_factor
ENSG00000181817	789.4	914.48	708.561	403.653	-0.461554	0.048715	LSM10	chr1	-	36391238	36397892	1496	protein_coding	LSM10_U7_small_nuclear_RNA_associated
ENSG00000261118	22.3324	17.0532	40.28	52.4749	0.529473	0.0487298	RP11-104N10.1	chr16	-	89492017	89504460	1045	antisense	NA
ENSG00000101773	1386.55	1763.95	1311.85	775.014	-0.453414	0.0487492	RBBP8	chr18	+	22798261	23026488	5091	protein_coding	retinoblastoma_binding_protein_8
ENSG00000232593	54.3744	43.6989	81.4754	101.922	0.525666	0.0488122	KANTR	chrX	+	53094145	53167014	2357	lincRNA	KDM5C_adjacent_non-coding_transcript
ENSG00000126524	1707.94	1996.3	1539.79	970.786	-0.439376	0.0488461	SBDS	chr7	-	66987677	66995601	1732	protein_coding	Shwachman-Bodian-Diamond_syndrome
ENSG00000002549	2127.4	2373.6	1831.82	1311.87	-0.418936	0.04886	LAP3	chr4	+	17577192	17607972	3785	protein_coding	leucine_aminopeptidase_3
ENSG00000101361	13422.7	11525.9	9298.26	8870.28	-0.386431	0.0489039	NOP56	chr20	+	2652145	2658393	5398	protein_coding	NOP56_ribonucleoprotein
ENSG00000102172	6755.05	7645.18	5988.9	4041.58	-0.42093	0.0489189	SMS	chrX	+	21940573	21994835	2160	protein_coding	spermine_synthase
ENSG00000161016	39915.7	41410.6	34211.4	22575.3	-0.419173	0.0489723	RPL8	chr8	-	144789765	144792587	2159	protein_coding	ribosomal_protein_L8
ENSG00000015479	74.7648	81.0029	94.2917	188.708	0.52071	0.0490044	MATR3	chr5	+	139293648	139331359	11772	protein_coding	matrin_3
ENSG00000182796	421.402	342.131	432.094	759.877	0.47086	0.0490897	TMEM198B	chr12	+	55829745	55836246	3564	unitary_pseudogene	transmembrane_protein_198B_pseudogene
ENSG00000164587	17876.6	21964.6	16655.8	10755.3	-0.429415	0.0491077	RPS14	chr5	-	150443190	150449756	4544	protein_coding	ribosomal_protein_S14
ENSG00000134668	220.411	322.946	216.963	91.8311	-0.513496	0.0492121	SPOCD1	chr1	-	31790422	31816051	7085	protein_coding	SPOC_domain_containing_1
ENSG00000227671	619.48	592.6	718.631	1067.66	0.438239	0.0492595	RP11-488L18.4	chr1	-	247189851	247210856	2160	transcribed_unprocessed_pseudogene	NA
ENSG00000250317	438.879	526.519	362.52	285.585	-0.444713	0.0493043	SMIM20	chr4	+	25861830	25929874	1612	protein_coding	small_integral_membrane_protein_20
ENSG00000237289	163.123	143.887	89.7145	95.8677	-0.495485	0.049443	CKMT1B	chr15	+	43593054	43604901	3470	protein_coding	creatine_kinase_mitochondrial_1B
ENSG00000178075	6.7968	12.7899	15.5627	48.4384	0.487695	0.0494452	GRAMD1C	chr3	+	113828182	113947174	7814	protein_coding	GRAM_domain_containing_1C
ENSG00000189337	61.1712	39.4356	60.4199	144.306	0.531483	0.0494486	KAZN	chr1	+	14598704	15118043	12644	protein_coding	kazrin_periplakin_interacting_protein
ENSG00000259264	18.4485	6.39497	22.8863	51.4658	0.500303	0.0495446	RP11-60L3.1	chr15	+	74202705	74221557	2292	antisense	NA
ENSG00000239713	273.814	361.316	365.266	636.763	0.475492	0.0496923	APOBEC3G	chr22	+	39040961	39087743	5454	protein_coding	apolipoprotein_B_mRNA_editing_enzyme_catalytic_polypeptide-like_3G
ENSG00000133624	642.783	605.39	600.538	1428.93	0.488312	0.0497379	ZNF767P	chr7	-	149547154	149624752	4012	transcribed_unprocessed_pseudogene	zinc_finger_family_member_767_pseudogene
ENSG00000277972	1965.25	1768.21	1485.78	1153.44	-0.409485	0.0497861	CISD3	chr17	+	38730235	38735044	2663	protein_coding	CDGSH_iron_sulfur_domain_3
ENSG00000175806	313.624	359.184	267.312	154.397	-0.479904	0.0498566	MSRA	chr8	+	10054268	10428891	4162	protein_coding	methionine_sulfoxide_reductase_A
ENSG00000151474	197.107	237.68	286.537	381.452	0.462029	0.0499858	FRMD4A	chr10	-	13643706	14462142	13328	protein_coding	FERM_domain_containing_4A
ENSG00000120075	735.997	491.347	831.232	986.932	0.4408	0.0499864	HOXB5	chr17	-	48591257	48593961	2041	protein_coding	homeobox_B5
