# Supplementary material for: Transcriptome profiling unveils GAP43 regulates ABC transporters and EIF2 signaling in colorectal cancer cells
Source: BMC Cancer. 2021 Jan 5;21:24. doi: 10.1186/s12885-020-07728-x (PMC7786480; doi:10.1186/s12885-020-07728-x)
Supplement: Supplementary file 7 — Additional file 7: Supplementary Table S3. DAVID analysis (GO_BP) of GAP43 overexpression related genes (p-value < 0.05). [file 12885_2020_7728_MOESM7_ESM.xlsx]

## Sheet: Up_DAVID_GO
Supplementary Data Sheet 3.1 DAVID analysis (GO_BP) of GAP43 related up-regulated genes (p-value < 0.05).
Category	Term	Count	%	PValue	Genes	List Total	Pop Hits	Pop Total	Fold Enrichment	Bonferroni	Benjamini	FDR
GOTERM_BP_DIRECT	GO:0006810~transport	18	4.61538	0.000259921	SLC5A3, SLC9A5, SLC6A12, GRIK4, SLC7A8, ABCA2, ABCB1, GJC1, ABCB4, ABCG2, P2RX1, PTGDS, CLIC5, SLC25A35, CHRND, SLC25A27, RLBP1, ABCC6	310	348	16792	2.80178	0.356198	0.356198	0.437319
GOTERM_BP_DIRECT	GO:0042593~glucose homeostasis	9	2.30769	0.000551393	CEBPA, SSTR5, SLC16A1, PDK4, PAX6, TRPV4, NGFR, DBH, SESN3	310	101	16792	4.82683	0.607146	0.373219	0.92558
GOTERM_BP_DIRECT	GO:0001523~retinoid metabolic process	7	1.79487	0.000877674	RDH10, DHRS3, LRP1, APOE, HSPG2, RLBP1, BCO2	310	61	16792	6.21597	0.774048	0.390923	1.46948
GOTERM_BP_DIRECT	GO:0007422~peripheral nervous system development	5	1.28205	0.000893344	SLC5A3, ERBB3, SCN8A, GFRA3, ADGRB2	310	24	16792	11.2849	0.779972	0.315112	1.49553
GOTERM_BP_DIRECT	GO:0030198~extracellular matrix organization	12	3.07692	0.00104642	MATN3, FBLN1, COL9A3, LAMB2, PDGFB, LAMA5, PDGFA, COL27A1, COMP, ITGA7, HSPG2, COL8A2	310	196	16792	3.31639	0.830272	0.298624	1.74967
GOTERM_BP_DIRECT	GO:0007268~chemical synaptic transmission	13	3.33333	0.00169758	SLC12A6, SSTR5, SSTR1, OPRL1, SLC6A12, GRIK4, DLG4, MYCBPAP, DBH, VIPR1, SLITRK5, HAP1, GJC1	310	240	16792	2.93409	0.943761	0.381026	2.82387
GOTERM_BP_DIRECT	GO:0030240~skeletal muscle thin filament assembly	3	0.769231	0.00325368	TCAP, TTN, PROX1	310	5	16792	32.5006	0.995997	0.545553	5.34634
GOTERM_BP_DIRECT	GO:1902430~negative regulation of beta-amyloid formation	3	0.769231	0.00325368	ABCA7, APOE, HAP1	310	5	16792	32.5006	0.995997	0.545553	5.34634
GOTERM_BP_DIRECT	GO:0042475~odontogenesis of dentin-containing tooth	6	1.53846	0.0033496	LAMA5, SOSTDC1, WNT6, GLI3, SCN5A, LRP4	310	55	16792	5.90921	0.996599	0.508586	5.49979
GOTERM_BP_DIRECT	GO:0006814~sodium ion transport	7	1.79487	0.00377926	SLC5A3, SLC38A3, SLC4A8, SCN8A, SLC5A10, SCN5A, SCNN1D	310	81	16792	4.68116	0.998362	0.509676	6.18431
GOTERM_BP_DIRECT	GO:0007601~visual perception	11	2.82051	0.00419725	RDH10, DHRS3, LAMB2, CLDN19, MYO7A, MYO3B, TH, PAX6, RLBP1, GJC1, ABCC6	310	201	16792	2.9644	0.999195	0.509588	6.84575
GOTERM_BP_DIRECT	GO:0001942~hair follicle development	5	1.28205	0.00507205	LAMA5, PDGFA, VANGL2, APCDD1, LRP4	310	38	16792	7.12733	0.999818	0.543005	8.2159
GOTERM_BP_DIRECT	GO:0048704~embryonic skeletal system morphogenesis	5	1.28205	0.00557125	SATB2, HOXB5, HOXB6, WNT9A, GLI3	310	39	16792	6.94458	0.999922	0.545553	8.98924
GOTERM_BP_DIRECT	GO:0055085~transmembrane transport	12	3.07692	0.00570162	SLC5A3, ABCA7, GPR155, SLC16A10, SLC44A4, ABCA2, ABCB1, SLC22A20, SLC46A3, SLC5A10, ABCC6, ABCB4	310	244	16792	2.66399	0.999938	0.525309	9.19019
GOTERM_BP_DIRECT	GO:0009611~response to wounding	6	1.53846	0.00600947	F2RL3, CYP1A1, PDGFB, PDGFA, PAX6, GAP43	310	63	16792	5.15883	0.999963	0.517773	9.66307
GOTERM_BP_DIRECT	GO:0070383~DNA cytosine deamination	3	0.769231	0.00666803	APOBEC3G, APOBEC3F, APOBEC3D	310	7	16792	23.2147	0.999988	0.530255	10.6669
GOTERM_BP_DIRECT	GO:0042908~xenobiotic transport	3	0.769231	0.00666803	ABCB1, ABCG2, ABCB4	310	7	16792	23.2147	0.999988	0.530255	10.6669
GOTERM_BP_DIRECT	GO:0045869~negative regulation of single stranded viral RNA replication via double stranded DNA intermediate	3	0.769231	0.00666803	APOBEC3G, APOBEC3F, APOBEC3D	310	7	16792	23.2147	0.999988	0.530255	10.6669
GOTERM_BP_DIRECT	GO:0045332~phospholipid translocation	4	1.02564	0.00733304	ABCA7, ATP11A, ABCB1, ABCB4	310	22	16792	9.84868	0.999996	0.541248	11.6698
GOTERM_BP_DIRECT	GO:0010529~negative regulation of transposition	3	0.769231	0.00878315	APOBEC3G, APOBEC3F, APOBEC3D	310	8	16792	20.3129	1	0.584836	13.8203
GOTERM_BP_DIRECT	GO:0060042~retina morphogenesis in camera-type eye	3	0.769231	0.00878315	CRB2, DLL1, PROX1	310	8	16792	20.3129	1	0.584836	13.8203
GOTERM_BP_DIRECT	GO:0010544~negative regulation of platelet activation	3	0.769231	0.00878315	PDGFB, APOE, PDGFA	310	8	16792	20.3129	1	0.584836	13.8203
GOTERM_BP_DIRECT	GO:0061303~cornea development in camera-type eye	3	0.769231	0.00878315	PAX6, WNT9A, WNT6	310	8	16792	20.3129	1	0.584836	13.8203
GOTERM_BP_DIRECT	GO:0060048~cardiac muscle contraction	5	1.28205	0.00926196	TCAP, ATP1A3, TTN, SCN5A, TNNI2	310	45	16792	6.01864	1	0.583436	14.5195
GOTERM_BP_DIRECT	GO:0008285~negative regulation of cell proliferation	15	3.84615	0.0153363	PTPRJ, CEBPA, PTPN14, DLL1, FOXO4, PROX1, GLI3, SSTR5, SPRY1, TNS2, PTGES, SSTR1, WNT9A, AXIN2, TP53INP1	310	396	16792	2.05181	1	0.747904	22.9387
GOTERM_BP_DIRECT	GO:0048008~platelet-derived growth factor receptor signaling pathway	4	1.02564	0.0158318	TXNIP, PTPRJ, PDGFB, PDGFA	310	29	16792	7.47141	1	0.741196	23.5899
GOTERM_BP_DIRECT	GO:0015909~long-chain fatty acid transport	3	0.769231	0.019723	SLC27A1, LCN12, APOE	310	12	16792	13.5419	1	0.799489	28.5268
GOTERM_BP_DIRECT	GO:0042127~regulation of cell proliferation	9	2.30769	0.0215689	TXNIP, LAMA5, ERBB3, CHST11, BIRC7, NGFR, CXCL6, INHA, DBH	310	185	16792	2.63519	1	0.813436	30.7623
GOTERM_BP_DIRECT	GO:0051592~response to calcium ion	5	1.28205	0.021924	TXNIP, TRPC1, PTGES, GIPR, TTN	310	58	16792	4.66963	1	0.804601	31.1847
GOTERM_BP_DIRECT	GO:0006865~amino acid transport	4	1.02564	0.0261668	SLC38A3, SLC16A10, SLC6A12, SLC7A8	310	35	16792	6.1906	1	0.846113	36.0482
GOTERM_BP_DIRECT	GO:0010875~positive regulation of cholesterol efflux	3	0.769231	0.0265453	ABCA7, LRP1, APOE	310	14	16792	11.6074	1	0.838462	36.466
GOTERM_BP_DIRECT	GO:0033700~phospholipid efflux	3	0.769231	0.0265453	ABCA7, APOE, ABCA2	310	14	16792	11.6074	1	0.838462	36.466
GOTERM_BP_DIRECT	GO:0001516~prostaglandin biosynthetic process	3	0.769231	0.0265453	PTGDS, PTGES, EDN2	310	14	16792	11.6074	1	0.838462	36.466
GOTERM_BP_DIRECT	GO:0042157~lipoprotein metabolic process	4	1.02564	0.0324039	LRP1, APOE, HSPG2, AMN	310	38	16792	5.70187	1	0.883072	42.6139
GOTERM_BP_DIRECT	GO:0010512~negative regulation of phosphatidylinositol biosynthetic process	2	0.512821	0.0364657	PDGFB, PDGFA	310	2	16792	54.1677	1	0.902767	46.543
GOTERM_BP_DIRECT	GO:1902995~positive regulation of phospholipid efflux	2	0.512821	0.0364657	ABCA7, APOE	310	2	16792	54.1677	1	0.902767	46.543
GOTERM_BP_DIRECT	GO:1901631~positive regulation of presynaptic membrane organization	2	0.512821	0.0364657	APOE, LRP4	310	2	16792	54.1677	1	0.902767	46.543
GOTERM_BP_DIRECT	GO:0071477~cellular hypotonic salinity response	2	0.512821	0.0364657	SLC12A6, TRPV4	310	2	16792	54.1677	1	0.902767	46.543
GOTERM_BP_DIRECT	GO:0043154~negative regulation of cysteine-type endopeptidase activity involved in apoptotic process	5	1.28205	0.0382569	NR4A1, MICAL1, NGFR, WNT9A, IFI6	310	69	16792	3.9252	1	0.905578	48.1939
GOTERM_BP_DIRECT	GO:0048839~inner ear development	4	1.02564	0.0393449	CEBPA, HOXA1, DLL1, SLC25A27	310	41	16792	5.28466	1	0.904126	49.1733
GOTERM_BP_DIRECT	GO:0001709~cell fate determination	3	0.769231	0.0425376	PAX6, DLL1, PROX1	310	18	16792	9.02796	1	0.914097	51.9474
GOTERM_BP_DIRECT	GO:0048169~regulation of long-term neuronal synaptic plasticity	3	0.769231	0.0425376	SYP, DLG4, SYNGR1	310	18	16792	9.02796	1	0.914097	51.9474
GOTERM_BP_DIRECT	GO:0042462~eye photoreceptor cell development	3	0.769231	0.0425376	MYO7A, TH, PAX6	310	18	16792	9.02796	1	0.914097	51.9474
GOTERM_BP_DIRECT	GO:1904659~glucose transmembrane transport	3	0.769231	0.0469767	SLC2A12, SLC2A13, SLC2A3	310	19	16792	8.5528	1	0.927871	55.5685
GOTERM_BP_DIRECT	GO:0006855~drug transmembrane transport	3	0.769231	0.0469767	ABCB1, ABCG2, ABCB4	310	19	16792	8.5528	1	0.927871	55.5685

## Sheet: Down_DAVID_GO
Supplementary Data Sheet 3.1 DAVID analysis (GO_BP) of GAP43 related down-regulated genes (p-value < 0.05).
Category	Term	Count	%	PValue	Genes	List Total	Pop Hits	Pop Total	Fold Enrichment	Bonferroni	Benjamini	FDR
GOTERM_BP_DIRECT	GO:0006412~translation	78	13.6842	8.01744e-56	MRPS33, RPL19, RPL14, RPS27L, RPL22L1, RPS2, WARS, RPS3A, FAU, RPL10, MRPL37, RPL11, RPL12, RPS27A, RPL36AL, MRPL1, MRPL52, RPL35A, MRPL4, MRPL3, SLC25A5, SARS, MRPS7, RPS4X, RSL1D1, RPS18, RPS16, RPL41, RPS17, RPS14, FARSB, RPS12, RPS13, UBA52, MRPS12, RPL35, RPL36, RPL37, RPL38, MRPL20, MRPL11, RPS26, RPS27, RPL30, RPS28, RPS29, MRPL15, RPL32, RPL7, RPL31, MRPL17, RPL9, RPL34, MRPL16, RPL8, RPL…	512	253	16792	10.1113	1.49686e-52	1.49686e-52	1.36738e-52
GOTERM_BP_DIRECT	GO:0006614~SRP-dependent cotranslational protein targeting to membrane	53	9.29825	2.98084e-54	RPL19, RPL14, RPS2, RPS3A, RPL10, FAU, RPL11, RPL12, RPS27A, RPL35A, SRPRB, RPS4X, RPS18, RPS16, RPL41, RPS17, RPS14, RPS12, RPS13, SRP72, UBA52, RPL35, RPL36, RPL37, RPL38, RPS26, RPL30, RPS27, RPS28, RPL32, RPL7, RPS29, RPL31, RPL9, RPL34, RPL8, RPL3, RPL10A, RPL4, RPSA, RPS9, RPL27, RPL23A, RPL24, RPS5, RPS8, RPS7, RPL29, RPL23, RPL18A, RPL13A, RPL21, RPL37A	512	94	16792	18.4919	5.56523e-51	2.78261e-51	5.08383e-51
GOTERM_BP_DIRECT	GO:0000184~nuclear-transcribed mRNA catabolic process, nonsense-mediated decay	55	9.64912	3.62094e-50	RPL19, RPL14, PYM1, RPS2, RPS3A, FAU, MAGOHB, RPL10, RPL11, RPL12, RPS27A, RPL35A, RPS4X, RPS18, RPS16, RPL41, RPS17, RPS14, RPS12, RPS13, UBA52, RPL35, RPL36, RPL37, RPL38, RPS26, RPL30, RPS27, RPS28, RPS29, RPL32, RPL7, RPL31, RPL9, RPL34, EIF3E, RPL8, RPL3, RPL10A, RPL4, RPSA, RPS9, RPL27, RPL23A, RPL24, ETF1, RPS5, RPS8, RPS7, RPL29, RPL23, RPL18A, RPL13A, RPL21, RPL37A	512	119	16792	15.1582	6.76029e-47	2.25343e-47	6.17552e-47
GOTERM_BP_DIRECT	GO:0006364~rRNA processing	68	11.9298	1.91673e-49	RPL19, RPL14, UTP15, RPS27L, RPS2, SBDS, DKC1, RPS3A, FAU, RPL10, DDX21, RPL11, RPL12, RPS27A, NOL6, RPL35A, RPS4X, MRTO4, RPS18, PA2G4, RPS16, RPL41, RPS17, RPS14, RPS12, RPS13, WDR43, UBA52, NOB1, RPL35, RPL36, RPL37, RPL38, RPS26, RPS27, RPL30, RPS28, RPS29, DDX49, RPL32, RPL7, RPL31, RPL9, RPL34, RPL8, RPL3, WDR12, NPM3, RPL4, RPL10A, RPSA, TSR1, RPS9, RPL27, RPL23A, RPL24, RPS5, RPS8, RPL29,…	512	214	16792	10.4214	3.57853e-46	8.94632e-47	3.26899e-46
GOTERM_BP_DIRECT	GO:0006413~translational initiation	57	10	7.2405e-49	EIF6, RPL19, RPL14, RPS2, RPS3A, FAU, RPL10, RPL11, EIF1, RPL12, EIF2B3, RPS27A, RPL35A, RPS4X, RPS18, RPS16, RPL41, RPS17, RPS14, EIF2S2, RPS12, RPS13, UBA52, RPL35, RPL36, RPL37, RPL38, RPS26, RPL30, RPS27, RPS28, RPS29, RPL32, RPL7, RPL31, RPL9, RPL34, EIF3E, RPL8, RPL3, EIF3I, RPL10A, RPL4, RPSA, RPS9, RPL27, RPL23A, RPL24, RPS5, RPS8, RPS7, RPL29, RPL23, RPL18A, RPL13A, RPL21, RPL37A	512	137	16792	13.6454	1.3518e-45	2.7036e-46	1.23487e-45
GOTERM_BP_DIRECT	GO:0019083~viral transcription	51	8.94737	4.81327e-46	RPL19, RPL14, RPS2, RPS3A, RPL10, FAU, RPL11, RPL12, RPS27A, RPL35A, RPS4X, RPS18, RPS16, RPL41, RPS17, RPS14, RPS12, RPS13, UBA52, RPL35, RPL36, RPL37, RPL38, RPS26, RPL30, RPS27, RPS28, RPL32, RPL7, RPS29, RPL31, RPL9, RPL34, RPL8, RPL3, RPL10A, RPL4, RPSA, RPS9, RPL27, RPL23A, RPL24, RPS5, RPS8, RPS7, RPL29, RPL23, RPL18A, RPL13A, RPL21, RPL37A	512	112	16792	14.9343	8.98638e-43	1.49773e-43	8.20906e-43
GOTERM_BP_DIRECT	GO:0070125~mitochondrial translational elongation	27	4.73684	1.74761e-19	MRPL40, MRPS35, MRPS34, MRPS33, MRPS12, MRPS10, MRPL20, MRPL11, MRPL12, GADD45GIP1, MRPL15, MRPL17, MRPL16, MRPL54, MRPL37, MRPS27, MRPL1, MRPL52, MRPL4, MRPL3, MRPS28, MRPS23, MRPS7, MRPL24, MRPL23, MRPL21, MRPL48	512	85	16792	10.4178	3.26279e-16	4.66113e-17	2.98056e-16
GOTERM_BP_DIRECT	GO:0070126~mitochondrial translational termination	27	4.73684	2.43219e-19	MRPL40, MRPS35, MRPS34, MRPS33, MRPS12, MRPS10, MRPL20, MRPL11, MRPL12, GADD45GIP1, MRPL15, MRPL17, MRPL16, MRPL54, MRPL37, MRPS27, MRPL1, MRPL52, MRPL4, MRPL3, MRPS28, MRPS23, MRPS7, MRPL24, MRPL23, MRPL21, MRPL48	512	86	16792	10.2967	4.5409e-16	5.67613e-17	4.14811e-16
GOTERM_BP_DIRECT	GO:0000027~ribosomal large subunit assembly	13	2.2807	1.27181e-13	RPL23A, RPL24, RPF2, MRPL20, MRTO4, MRPL11, BRIX1, NLE1, RPL3, RPL10, RPL11, RPL12, RSL24D1	512	21	16792	20.3028	2.37541e-10	2.63934e-11	2.16993e-10
GOTERM_BP_DIRECT	GO:0006418~tRNA aminoacylation for protein translation	13	2.2807	1.42645e-09	YARS, SARS, AARS, GARS, EPRS, DALRD3, VARS, PPA2, PPA1, IARS, WARS, FARSB, MARS	512	40	16792	10.659	2.66318e-06	2.66319e-07	2.43282e-06
GOTERM_BP_DIRECT	GO:0042273~ribosomal large subunit biogenesis	10	1.75439	2.7606e-08	RPL35A, RPL14, RPL7, NOP16, NIP7, NLE1, WDR12, RRS1, RPL11, PES1	512	25	16792	13.1188	5.1539e-05	4.68547e-06	4.70821e-05
GOTERM_BP_DIRECT	GO:0098609~cell-cell adhesion	27	4.73684	2.49934e-07	RPL14, KLC2, SFN, RPS2, TAGLN2, EFHD2, RPS26, CDC42EP1, PCBP1, RPL34, EIF3E, LRRC59, FASN, IDH1, EMD, ENO1, S100P, LAD1, RAN, S100A11, RPL23A, RPL24, PARK7, RPL29, RSL1D1, RUVBL1, NOP56	512	271	16792	3.26759	0.000466518	3.88848e-05	0.000426263
GOTERM_BP_DIRECT	GO:0002181~cytoplasmic translation	9	1.57895	4.77035e-07	RPL35A, RPL7, RPL31, RPL9, RPL8, RPL36, RPL22L1, RPL29, MRTO4	512	25	16792	11.8069	0.000890228	6.85072e-05	0.000813582
GOTERM_BP_DIRECT	GO:0006626~protein targeting to mitochondrion	10	1.75439	5.55068e-07	TIMM17A, TIMM9, TIMM10, TOMM20, TOMM40, TOMM22, TIMM13, TIMM44, DNAJC19, TIMM8B	512	34	16792	9.64614	0.00103577	7.40195e-05	0.000946666
GOTERM_BP_DIRECT	GO:0000028~ribosomal small subunit assembly	8	1.40351	8.50581e-07	RPSA, RPS27, RPS28, RPS17, RPS14, RPS27L, MRPS7, RPS5	512	19	16792	13.8092	0.00158678	0.000105863	0.00145066
GOTERM_BP_DIRECT	GO:0030150~protein import into mitochondrial matrix	7	1.22807	7.17134e-06	GRPEL1, TIMM17A, TOMM20, TOMM40, TOMM22, TIMM50, TIMM44	512	17	16792	13.5046	0.0132997	0.000836458	0.01223
GOTERM_BP_DIRECT	GO:0006450~regulation of translational fidelity	6	1.05263	5.96692e-05	IARS, AARS, YRDC, VARS, RPS5, DTD1	512	15	16792	13.1188	0.105424	0.00653186	0.101717
GOTERM_BP_DIRECT	GO:0000463~maturation of LSU-rRNA from tricistronic rRNA transcript (SSU-rRNA, 5.8S rRNA, LSU-rRNA)	5	0.877193	9.45557e-05	RPL7, RPL35, WDR12, PES1, RPF2	512	9	16792	18.2205	0.161838	0.00976005	0.161143
GOTERM_BP_DIRECT	GO:0055114~oxidation-reduction process	36	6.31579	0.000147375	GLRX3, PYCRL, LDHB, PTGES2, SORD, ME2, PGD, FTH1, MTHFD1L, FDFT1, HPDL, MINA, MTHFD2, MSRA, PIR, GPX3, FASN, SMOX, DUS1L, DUS3L, NSDHL, HSD17B8, MSMO1, MICAL2, CYCS, QDPR, OGFOD3, ADI1, PYCR1, TXN, PHGDH, TXNRD2, SH3BGRL3, STEAP1, DCXR, UQCRB	512	592	16792	1.9944	0.240556	0.0143782	0.251051
GOTERM_BP_DIRECT	GO:0043985~histone H4-R3 methylation	4	0.701754	0.000523175	PRMT1, PRDM4, PRMT5, COPRS	512	6	16792	21.8646	0.62357	0.0476772	0.88854
GOTERM_BP_DIRECT	GO:0007005~mitochondrion organization	10	1.75439	0.000535538	LONP1, MSTO1, HAX1, SSBP1, PHB2, CYCS, STOML2, TMEM11, PARK7, DNAJA3	512	77	16792	4.25933	0.632163	0.0465083	0.909446
GOTERM_BP_DIRECT	GO:0042254~ribosome biogenesis	7	1.22807	0.00069072	MINA, RPS18, RPS28, TSR1, RPL34, RSL24D1, PES1	512	36	16792	6.37717	0.724735	0.0569512	1.17152
GOTERM_BP_DIRECT	GO:0043066~negative regulation of apoptotic process	28	4.91228	0.00076161	HAX1, FHL2, ZNF16, ATAD3A, CD44, STK40, RPS3A, SQSTM1, NPM1, CEACAM5, RPS27A, DNAJA3, HSPA9, IRAK1, NTSR1, ANXA4, FLNA, PARK7, ATF5, PRELID1, PA2G4, MSX1, PLK2, PHB2, TXNDC5, AVEN, HSPD1, UBA52	512	455	16792	2.01827	0.758882	0.0599728	1.29102
GOTERM_BP_DIRECT	GO:1904874~positive regulation of telomerase RNA localization to Cajal body	5	0.877193	0.000885535	CCT7, DKC1, RUVBL2, CCT2, RUVBL1	512	15	16792	10.9323	0.808722	0.0665966	1.4996
GOTERM_BP_DIRECT	GO:0000470~maturation of LSU-rRNA	5	0.877193	0.000885535	EIF6, RSL1D1, MRPL1, RPL10A, NSA2	512	15	16792	10.9323	0.808722	0.0665966	1.4996
GOTERM_BP_DIRECT	GO:0006695~cholesterol biosynthetic process	7	1.22807	0.000929961	CNBP, MSMO1, INSIG1, HMGCS1, IDI1, NSDHL, FDFT1	512	38	16792	6.04153	0.82396	0.0671229	1.57427
GOTERM_BP_DIRECT	GO:0042274~ribosomal small subunit biogenesis	5	0.877193	0.0011525	RPS28, RPS16, RPS17, NAT10, RPS7	512	16	16792	10.249	0.883861	0.0794707	1.94752
GOTERM_BP_DIRECT	GO:0072321~chaperone-mediated protein transport	4	0.701754	0.0013995	TIMM9, TIMM10, TIMM13, TIMM8B	512	8	16792	16.3984	0.92681	0.0922994	2.36023
GOTERM_BP_DIRECT	GO:1902626~assembly of large subunit precursor of preribosome	3	0.526316	0.00271685	EIF6, RPL24, RSL24D1	512	3	16792	32.7969	0.993776	0.1659	4.53391
GOTERM_BP_DIRECT	GO:0009303~rRNA transcription	4	0.701754	0.00502032	POLR1E, NPM3, NIFK, POLR1B	512	12	16792	10.9323	0.999917	0.276763	8.22565
GOTERM_BP_DIRECT	GO:0008334~histone mRNA metabolic process	4	0.701754	0.00502032	LSM10, SNRPF, SNRPE, SNRPG	512	12	16792	10.9323	0.999917	0.276763	8.22565
GOTERM_BP_DIRECT	GO:0045727~positive regulation of translation	7	1.22807	0.00527146	EIF6, RBM3, NPM1, RPS27L, PYM1, RPS4X, CDK4	512	53	16792	4.33166	0.999948	0.280306	8.61994
GOTERM_BP_DIRECT	GO:0006564~L-serine biosynthetic process	3	0.526316	0.00532417	SHMT2, PHGDH, PSAT1	512	4	16792	24.5977	0.999953	0.274946	8.70247
GOTERM_BP_DIRECT	GO:0008299~isoprenoid biosynthetic process	4	0.701754	0.007939	COQ2, HMGCS1, IDI1, FDFT1	512	14	16792	9.37054	1	0.37189	12.7105
GOTERM_BP_DIRECT	GO:0030490~maturation of SSU-rRNA	4	0.701754	0.007939	RPS28, LSM6, RPS14, NOB1	512	14	16792	9.37054	1	0.37189	12.7105
GOTERM_BP_DIRECT	GO:0045039~protein import into mitochondrial inner membrane	3	0.526316	0.00869518	TIMM9, TIMM10, TIMM13	512	5	16792	19.6781	1	0.389873	13.8384
GOTERM_BP_DIRECT	GO:0006457~protein folding	13	2.2807	0.00914165	GRPEL1, AARS, CCT2, CCT7, TRAP1, PFDN2, TBCA, TXNDC5, TXN, RUVBL2, DNAJC19, DNAJA3, HSPA9	512	180	16792	2.36866	1	0.396067	14.4978
GOTERM_BP_DIRECT	GO:0000387~spliceosomal snRNP assembly	5	0.877193	0.00972003	CLNS1A, PRMT5, SNRPF, SNRPE, SNRPG	512	28	16792	5.85658	1	0.406092	15.345
GOTERM_BP_DIRECT	GO:0006094~gluconeogenesis	6	1.05263	0.0104564	SLC25A11, ATF4, PGM1, PCK2, GAPDH, ENO1	512	44	16792	4.4723	1	0.420236	16.4122
GOTERM_BP_DIRECT	GO:0097421~liver regeneration	5	0.877193	0.0110097	RPL19, CEBPB, RPS16, RPL32, PRMT5	512	29	16792	5.65463	1	0.428004	17.2058
GOTERM_BP_DIRECT	GO:0009058~biosynthetic process	5	0.877193	0.0124046	GMPPB, FASN, GPT2, EIF2B3, FDFT1	512	30	16792	5.46615	1	0.458424	19.1751
GOTERM_BP_DIRECT	GO:0042255~ribosome assembly	3	0.526316	0.0127812	TSR1, NIP7, NPM1	512	6	16792	16.3984	1	0.459793	19.699
GOTERM_BP_DIRECT	GO:0042256~mature ribosome assembly	3	0.526316	0.0127812	EIF6, SBDS, C1QBP	512	6	16792	16.3984	1	0.459793	19.699
GOTERM_BP_DIRECT	GO:0070911~global genome nucleotide-excision repair	5	0.877193	0.0155215	SUMO3, SUMO2, CETN2, UBA52, RPS27A	512	32	16792	5.12451	1	0.518161	23.417
GOTERM_BP_DIRECT	GO:0000462~maturation of SSU-rRNA from tricistronic rRNA transcript (SSU-rRNA, 5.8S rRNA, LSU-rRNA)	5	0.877193	0.0155215	TSR1, RPS16, RPS14, RPS8, CCDC59	512	32	16792	5.12451	1	0.518161	23.417
GOTERM_BP_DIRECT	GO:0046655~folic acid metabolic process	4	0.701754	0.0162652	MTHFD2, SHMT2, FPGS, MTHFD1L	512	18	16792	7.28819	1	0.526095	24.3977
GOTERM_BP_DIRECT	GO:0006595~polyamine metabolic process	3	0.526316	0.0175357	ODC1, SRM, SMS	512	7	16792	14.0558	1	0.544527	26.0459
GOTERM_BP_DIRECT	GO:0070131~positive regulation of mitochondrial translation	3	0.526316	0.0229144	UQCC2, C1QBP, MPV17L2	512	8	16792	12.2988	1	0.6345	32.6558
GOTERM_BP_DIRECT	GO:0032543~mitochondrial translation	5	0.877193	0.0231276	MRPL23, MRPS34, MRPS12, MRPL16, MRPS7	512	36	16792	4.55512	1	0.62949	32.906
GOTERM_BP_DIRECT	GO:0050821~protein stabilization	10	1.75439	0.023277	CCT7, MSX1, PHB2, ZBED3, CCT2, HSPD1, GAPDH, FLNA, PARK7, DNAJA3	512	136	16792	2.41153	1	0.623619	33.0808
GOTERM_BP_DIRECT	GO:0042776~mitochondrial ATP synthesis coupled proton transport	4	0.701754	0.0247895	ATP5E, CYC1, STOML2, ATP5H	512	21	16792	6.24702	1	0.638977	34.8264
GOTERM_BP_DIRECT	GO:0008033~tRNA processing	5	0.877193	0.025326	LSM6, LAGE3, SARS, AARS, THG1L	512	37	16792	4.43201	1	0.639042	35.4351
GOTERM_BP_DIRECT	GO:0016236~macroautophagy	7	1.22807	0.0281041	SQSTM1, TOMM20, TOMM40, TOMM22, MLST8, UBA52, RPS27A	512	76	16792	3.02076	1	0.670042	38.503
GOTERM_BP_DIRECT	GO:1904851~positive regulation of establishment of protein localization to telomere	3	0.526316	0.0288752	CCT7, DKC1, CCT2	512	9	16792	10.9323	1	0.672543	39.3298
GOTERM_BP_DIRECT	GO:0006544~glycine metabolic process	3	0.526316	0.0288752	SHMT2, PHGDH, FPGS	512	9	16792	10.9323	1	0.672543	39.3298
GOTERM_BP_DIRECT	GO:0045454~cell redox homeostasis	7	1.22807	0.0297267	GLRX3, GPX1, PTGES2, TXNDC5, TXN, TXNRD2, SH3BGRL3	512	77	16792	2.98153	1	0.67594	40.2307
GOTERM_BP_DIRECT	GO:0000302~response to reactive oxygen species	5	0.877193	0.0300885	GPX1, CYCS, GPX3, TXN, TXNRD2	512	39	16792	4.20473	1	0.673194	40.6097
GOTERM_BP_DIRECT	GO:0000715~nucleotide-excision repair, DNA damage recognition	4	0.701754	0.0315707	COPS4, CETN2, UBA52, RPS27A	512	23	16792	5.7038	1	0.683929	42.1387
GOTERM_BP_DIRECT	GO:1903206~negative regulation of hydrogen peroxide-induced cell death	3	0.526316	0.0353776	PYCR1, TXN, PARK7	512	10	16792	9.83906	1	0.718832	45.8979
GOTERM_BP_DIRECT	GO:0046653~tetrahydrofolate metabolic process	3	0.526316	0.0353776	MTHFD2, SHMT2, MTHFD1L	512	10	16792	9.83906	1	0.718832	45.8979
GOTERM_BP_DIRECT	GO:0006977~DNA damage response, signal transduction by p53 class mediator resulting in cell cycle arrest	6	1.05263	0.0401012	PRMT1, PLK2, NPM1, SFN, UBA52, RPS27A	512	62	16792	3.17389	1	0.757081	50.243
GOTERM_BP_DIRECT	GO:0051897~positive regulation of protein kinase B signaling	7	1.22807	0.0428064	GPX1, C1QBP, HAX1, IL18, TXN, HBEGF, PARK7	512	84	16792	2.73307	1	0.77352	52.5812
GOTERM_BP_DIRECT	GO:0000245~spliceosomal complex assembly	4	0.701754	0.0433647	PRPF19, DDX1, SNRPE, SNRPG	512	26	16792	5.04567	1	0.771914	53.0507
GOTERM_BP_DIRECT	GO:0010501~RNA secondary structure unwinding	5	0.877193	0.0441631	DDX28, DDX49, DDX1, DDX21, DDX54	512	44	16792	3.72692	1	0.772237	53.7145
