# Supplementary material for: Transcriptome profiling unveils GAP43 regulates ABC transporters and EIF2 signaling in colorectal cancer cells
Source: BMC Cancer. 2021 Jan 5;21:24. doi: 10.1186/s12885-020-07728-x (PMC7786480; doi:10.1186/s12885-020-07728-x)
Supplement: Supplementary file 8 — Additional file 8: Supplementary Table S4. DAVID analysis (KEGG) of GAP43 overexpression related genes (p-value < 0.05). [file 12885_2020_7728_MOESM8_ESM.xlsx]

## Sheet: Up_DAVID_KEGG
Supplementary Data Sheet 3.2 DAVID analysis (KEGG) of GAP43 related up-regulated genes (p-value < 0.05).
Category	Term	Count	%	PValue	Genes	List Total	Pop Hits	Pop Total	Fold Enrichment	Bonferroni	Benjamini	FDR
KEGG_PATHWAY	hsa02010:ABC transporters	6	1.53846	0.00102645	ABCA7, ABCA2, ABCB1, ABCC6, ABCG2, ABCB4	124	44	6910	7.59897	0.156739	0.156739	1.24011
KEGG_PATHWAY	hsa04080:Neuroactive ligand-receptor interaction	12	3.07692	0.0101125	F2RL3, SSTR5, KISS1R, P2RX1, SSTR1, OPRL1, CHRM2, GRIK4, GIPR, GABBR1, CHRND, VIPR1	124	277	6910	2.41411	0.814966	0.569844	11.6178
KEGG_PATHWAY	hsa04512:ECM-receptor interaction	6	1.53846	0.0190852	LAMB2, LAMA5, COL27A1, COMP, ITGA7, HSPG2	124	87	6910	3.84316	0.959187	0.655705	20.875
KEGG_PATHWAY	hsa04024:cAMP signaling pathway	9	2.30769	0.0245529	SSTR5, SSTR1, CHRM2, PPP1R1B, GIPR, GABBR1, ATP1A3, RAPGEF3, GLI3	124	198	6910	2.53299	0.983863	0.643586	26.0706
KEGG_PATHWAY	hsa04151:PI3K-Akt signaling pathway	12	3.07692	0.0428159	LAMB2, PDGFB, LAMA5, PDGFA, CHRM2, COL27A1, COMP, ITGA7, FGF11, NR4A1, EPOR, NGFR	124	345	6910	1.93829	0.9993	0.766089	41.2402
KEGG_PATHWAY	hsa05200:Pathways in cancer	13	3.33333	0.0463914	CEBPA, F2RL3, LAMB2, PDGFB, LAMA5, PDGFA, PLCG2, BIRC7, FGF11, WNT9A, AXIN2, WNT6, GLI3	124	393	6910	1.84335	0.999624	0.731317	43.8524

## Sheet: Down_DAVID_KEGG
Supplementary Data Sheet 4.2 DAVID analysis (KEGG) of GAP43 related down-regulated genes (p-value < 0.05).
Category	Term	Count	%	PValue	Genes	List Total	Pop Hits	Pop Total	Fold Enrichment	Bonferroni	Benjamini	FDR
KEGG_PATHWAY	hsa03010:Ribosome	70	12.2807	2.98366e-62	RPL19, RPL14, RPS27L, RPL22L1, RPS2, RPS3A, FAU, RPL10, RPL11, RPL12, RPS27A, RPL36AL, MRPL1, RPL35A, MRPL4, MRPL3, MRPS7, RPS4X, RPS18, RPS16, RPL41, RPS17, RPS14, RPS12, RPS13, UBA52, MRPS12, MRPS10, RPL35, RPL36, RPL37, RPL38, MRPL20, MRPL11, RPS26, RPS27, RPL30, RPS28, MRPL12, RPS29, MRPL15, RPL32, RPL7, RPL31, MRPL17, RPL34, RPL9, MRPL16, RPL8, RPL3, RPL10A, RSL24D1, RPL4, RPSA, RPS9, RPL27,…	277	136	6910	12.8398	5.96731e-60	5.96731e-60	3.7397e-59
KEGG_PATHWAY	hsa01130:Biosynthesis of antibiotics	28	4.91228	6.87481e-08	PYCRL, LDHB, ASS1, PGD, HMGCS1, ASL, FDFT1, IDH3G, IDH1, GCSH, GAPDH, ENO1, NSDHL, ODC1, SHMT2, MSMO1, SUCLG2, SDSL, PCK2, PYCR1, NME1, ALDH1B1, PGM1, PHGDH, ADSL, IDI1, PSAT1, PCCB	277	212	6910	3.29473	1.37495e-05	6.87479e-06	8.61686e-05
KEGG_PATHWAY	hsa01230:Biosynthesis of amino acids	13	2.2807	3.1053e-05	PYCRL, SHMT2, ASS1, SDSL, ASL, PYCR1, IDH3G, PHGDH, IDH1, PSAT1, GPT2, GAPDH, ENO1	277	74	6910	4.38238	0.00619146	0.00206809	0.0389148
KEGG_PATHWAY	hsa00330:Arginine and proline metabolism	10	1.75439	0.000134615	LAP3, ODC1, PYCR1, PYCRL, CKMT1B, SRM, ALDH1B1, SMOX, AGMAT, SMS	277	50	6910	4.98917	0.0265655	0.00670859	0.168595
KEGG_PATHWAY	hsa01100:Metabolic pathways	74	12.9825	0.000160645	LDHB, ATP5E, PTGES2, CKMT1B, CYC1, PGD, GPAT3, ITPKA, MTHFD1L, FDFT1, MTHFD2, NDUFS4, IDH3G, ENOPH1, GPT2, ATP5H, NT5C, CRLS1, POLR1E, SUCLG2, CYCS, QDPR, POLR1B, LAP3, COQ3, PYCR1, COQ2, ALDH1B1, NME1, PGM1, ADSL, SMS, PCCB, UQCRB, PYCRL, SORD, SRM, ASS1, COX7C, HMGCS1, UPP1, ZNRD1, ASL, AGMAT, GMPPB, MTMR1, FASN, GCSH, IDH1, GALNT18, AGK, GAPDH, NSDHL, ENO1, HSD17B8, POLR3G, ODC1, SHMT2, B4GALT…	277	1228	6910	1.50325	0.0316208	0.0064057	0.201165
KEGG_PATHWAY	hsa00970:Aminoacyl-tRNA biosynthesis	10	1.75439	0.00113722	IARS, WARS, YARS, SARS, AARS, GARS, FARSB, EPRS, VARS, MARS	277	66	6910	3.77967	0.203536	0.0372185	1.41607
KEGG_PATHWAY	hsa01200:Carbon metabolism	13	2.2807	0.00174737	SHMT2, ME2, SUCLG2, PGD, SDSL, IDH3G, PHGDH, IDH1, PSAT1, GPT2, PCCB, GAPDH, ENO1	277	113	6910	2.86988	0.295156	0.0487406	2.16821
KEGG_PATHWAY	hsa03008:Ribosome biogenesis in eukaryotes	11	1.92982	0.00231602	NXT1, NOL6, EIF6, SBDS, DKC1, RAN, NOB1, UTP15, NAT10, NOP56, WDR43	277	87	6910	3.15407	0.371074	0.0563196	2.86444
KEGG_PATHWAY	hsa03013:RNA transport	16	2.80702	0.00354287	XPOT, NXT1, CLNS1A, RAN, PYM1, SUMO3, SUMO2, EIF4EBP1, EIF3E, PRMT5, EIF2S2, THOC7, MAGOHB, EIF3I, EIF1, EIF2B3	277	172	6910	2.32054	0.508274	0.0758402	4.35101
KEGG_PATHWAY	hsa00480:Glutathione metabolism	8	1.40351	0.00385293	LAP3, ODC1, GPX1, SRM, GPX3, PGD, IDH1, SMS	277	51	6910	3.91307	0.537946	0.0743022	4.72338
KEGG_PATHWAY	hsa00270:Cysteine and methionine metabolism	6	1.05263	0.0167176	ADI1, LDHB, SRM, SDSL, ENOPH1, SMS	277	38	6910	3.93882	0.965672	0.264	19.0476
KEGG_PATHWAY	hsa03020:RNA polymerase	5	0.877193	0.0371706	POLR3G, POLR1E, ZNRD1, POLR1B, POLR3B	277	32	6910	3.89779	0.999487	0.468109	37.7974
