# Supplementary material for: Transcriptome profiling unveils GAP43 regulates ABC transporters and EIF2 signaling in colorectal cancer cells
Source: BMC Cancer. 2021 Jan 5;21:24. doi: 10.1186/s12885-020-07728-x (PMC7786480; doi:10.1186/s12885-020-07728-x)
Supplement: Supplementary file 9 — Additional file 9: Supplementary Table S5. IPA Canonical Pathways of GAP43 overexpression related genes. [file 12885_2020_7728_MOESM9_ESM.xlsx]

## Sheet: Canonical Pathways
© 2000-2018 QIAGEN. All rights reserved.
Ingenuity Canonical Pathways	-log(p-value)	Ratio	z-score	Molecules
EIF2 Signaling	25.5	0.341	-4.802	RPL11,RPS27,RPL35A,RPS7,EIF1,RPS13,RPL23A,RPL19,ATF4,RPS2,RPL36,RPL32,RPL36AL,RPL3,RPS8,RPL29,EIF2B3,RPL12,EIF3E,RPL37A,EIF2S2,RPL10A,RPL9,RPL8,RPL10,RPL41,RPL24,RPS3A,ATF5,RPL22L1,RPS18,RPS4X,RPL7,RPS28,RPL14,RPL35,UBA52,RPS9,RPS17,RPS12,RPS5,RPL31,RPL4,RPL34,RPL30,RPL23,RPS29,FAU,RPL27,WARS,RPS16,RPS26,RPS27L,EIF3I,RPS27A,RPL37,RPL38,RPS14
Regulation of eIF4 and p70S6K Signaling	6.78	0.213	#NUM!	RPS3A,RPS27,RPS18,RPS4X,EIF4EBP1,RPS7,RPS28,EIF1,RPS13,RPS9,RPS2,RPS5,RPS12,RPS17,RPS8,EIF2B3,EIF3E,RPS29,EIF2S2,FAU,RPS16,RPS26,RPS27L,EIF3I,RPS27A,RPS14
mTOR Signaling	4.58	0.176	#NUM!	RPS3A,RPS27,RPS8,RPS18,EIF3E,RPS29,RPS4X,EIF4EBP1,FAU,RPS28,RPS7,RPS16,RPS26,RPS13,RPS9,RPS27L,EIF3I,RPS27A,RPS2,RPS17,RPS5,RPS12,RPS14
tRNA Charging	4.19	0.294	-3.162	WARS,YARS,GARS,AARS,VARS,MARS,SARS,IARS,FARSB,EPRS
Folate Polyglutamylation	2.53	0.6	#NUM!	MTHFD1L,FPGS,SHMT2
Superpathway of Serine and Glycine Biosynthesis I	2.25	0.5	#NUM!	PSAT1,PHGDH,SHMT2
Gluconeogenesis I	2.15	0.333	-1	ENO1,ENO3,ME2,GAPDH
Folate Transformations I	2.03	0.429	#NUM!	MTHFD1L,MTHFD2,SHMT2
Sirtuin Signaling Pathway	1.84	0.115	0	TOMM40,TUBA1B,TIMM13,POLR1B,TIMM10,TIMM44,TOMM20,RBBP8,TIMM50,MAPK6,TIMM8B,NDUFA1,LDHB,ATP5F1E,TIMM17A,H3F3A/H3F3B,TOMM22,PCK2,CYC1,SLC25A5,NDUFS4
Superpathway of Cholesterol Biosynthesis	1.66	0.208	-2.236	FDFT1,NSDHL,IDI1,MSMO1,HMGCS1
Serine Biosynthesis	1.59	0.5	#NUM!	PSAT1,PHGDH
Coagulation System	1.38	0.4	#NUM!	F10,PLAU
Tetrahydrofolate Salvage from 5,10-methenyltetrahydrofolate	1.38	0.4	#NUM!	MTHFD1L,MTHFD2
Histidine Degradation III	1.38	0.4	#NUM!	MTHFD1L,MTHFD2
Zymosterol Biosynthesis	1.38	0.4	#NUM!	NSDHL,MSMO1
Complement System	1.38	0.4	#NUM!	C1S,C1QBP
Oxidative Phosphorylation	1.35	0.127	-3.162	ATP5PD,COX7C,CYC1,ATPAF1,COX7A2L,CYCS,NDUFA1,ATP5F1E,NDUFS4,UQCRB
Cholesterol Biosynthesis I	1.35	0.25	#NUM!	FDFT1,NSDHL,MSMO1
Glycolysis I	1.35	0.25	#NUM!	ENO1,ENO3,GAPDH
Cholesterol Biosynthesis II (via 24,25-dihydrolanosterol)	1.35	0.25	#NUM!	FDFT1,NSDHL,MSMO1
Cholesterol Biosynthesis III (via Desmosterol)	1.35	0.25	#NUM!	FDFT1,NSDHL,MSMO1
Putrescine Degradation III	1.25	0.231	#NUM!	ALDH1B1,SMOX,ALDH3A1
LPS/IL-1 Mediated Inhibition of RXR Function	1.2	0.123	#NUM!	ALDH1B1,ABCB1,SMOX,NGFR,CHST11,SLC27A1,ALDH3A1,HMGCS1,IRAK1
Dopamine Degradation	1.17	0.214	#NUM!	ALDH1B1,SMOX,ALDH3A1
Tryptophan Degradation X (Mammalian, via Tryptamine)	1.17	0.214	#NUM!	ALDH1B1,SMOX,ALDH3A1
Methylthiopropionate Biosynthesis	1.16	1	#NUM!	ADI1
Urea Cycle	1.16	1	#NUM!	ASS1
Alanine Degradation III	1.16	1	#NUM!	GPT2
Alanine Biosynthesis II	1.16	1	#NUM!	GPT2
Citrulline-Nitric Oxide Cycle	1.16	1	#NUM!	ASS1
Putrescine Biosynthesis III	1.16	1	#NUM!	ODC1
The Visual Cycle	1.1	0.286	#NUM!	DHRS3,RDH10
Glycogen Degradation II	0.996	0.25	#NUM!	PGM1,PYGB
Parkinson's Signaling	0.996	0.25	#NUM!	PARK7,CYCS
Transcriptional Regulatory Network in Embryonic Stem Cells	0.967	0.176	#NUM!	H3F3A/H3F3B,PAX6,L1CAM
Noradrenaline and Adrenaline Degradation	0.967	0.176	#NUM!	ALDH1B1,SMOX,ALDH3A1
Retinoate Biosynthesis I	0.907	0.222	#NUM!	DHRS3,RDH10
Glycogen Degradation III	0.907	0.222	#NUM!	PGM1,PYGB
Retinol Biosynthesis	0.907	0.222	#NUM!	DHRS3,RDH10
Fatty Acid α-oxidation	0.907	0.222	#NUM!	ALDH1B1,ALDH3A1
Epoxysqualene Biosynthesis	0.876	0.5	#NUM!	FDFT1
Pyruvate Fermentation to Lactate	0.876	0.5	#NUM!	LDHB
Palmitate Biosynthesis I (Animals)	0.876	0.5	#NUM!	FASN
Hypusine Biosynthesis	0.876	0.5	#NUM!	EIF5A
Spermidine Biosynthesis I	0.876	0.5	#NUM!	SRM
Proline Biosynthesis I	0.876	0.5	#NUM!	PYCR1
Melatonin Degradation II	0.876	0.5	#NUM!	SMOX
Fatty Acid Biosynthesis Initiation II	0.876	0.5	#NUM!	FASN
Adenine and Adenosine Salvage I	0.876	0.5	#NUM!	APRT
Oxidized GTP and dGTP Detoxification	0.876	0.5	#NUM!	RUVBL2
Glycine Biosynthesis I	0.876	0.5	#NUM!	SHMT2
4-aminobutyrate Degradation I	0.876	0.5	#NUM!	SUCLG2
Serotonin Degradation	0.857	0.158	#NUM!	ALDH1B1,SMOX,ALDH3A1
Mevalonate Pathway I	0.83	0.2	#NUM!	IDI1,HMGCS1
Histamine Degradation	0.83	0.2	#NUM!	ALDH1B1,ALDH3A1
Vitamin-C Transport	0.83	0.2	#NUM!	TXN,SLC2A3
Unfolded protein response	0.824	0.122	#NUM!	INSIG1,HSPA9,ATF4,CEBPB,CEBPG
Oxidative Ethanol Degradation III	0.762	0.182	#NUM!	ALDH1B1,ALDH3A1
Extrinsic Prothrombin Activation Pathway	0.714	0.333	#NUM!	F10
Intrinsic Prothrombin Activation Pathway	0.714	0.333	#NUM!	F10
Diphthamide Biosynthesis	0.714	0.333	#NUM!	DPH5
Proline Biosynthesis II (from Arginine)	0.714	0.333	#NUM!	PYCR1
Pentose Phosphate Pathway (Oxidative Branch)	0.714	0.333	#NUM!	PGD
NADH Repair	0.714	0.333	#NUM!	GAPDH
Spermine and Spermidine Degradation I	0.714	0.333	#NUM!	SMOX
Arginine Degradation VI (Arginase 2 Pathway)	0.714	0.333	#NUM!	PYCR1
S-methyl-5-thio-α-D-ribose 1-phosphate Degradation	0.714	0.333	#NUM!	ADI1
Selenocysteine Biosynthesis II (Archaea and Eukaryotes)	0.714	0.333	#NUM!	SARS
D-glucuronate Degradation I	0.714	0.333	#NUM!	DCXR
Inosine-5'-phosphate Biosynthesis II	0.714	0.333	#NUM!	ADSL
Glycine Betaine Degradation	0.714	0.333	#NUM!	SHMT2
Phenylalanine Degradation I (Aerobic)	0.714	0.333	#NUM!	QDPR
Glutamate Degradation III (via 4-aminobutyrate)	0.714	0.333	#NUM!	SUCLG2
Mitochondrial Dysfunction	0.658	0.0902	#NUM!	ATP5PD,PARK7,COX7C,CYC1,ATPAF1,COX7A2L,CYCS,NDUFA1,ATP5F1E,NDUFS4,UQCRB
Ethanol Degradation IV	0.648	0.154	#NUM!	ALDH1B1,ALDH3A1
Superpathway of Geranylgeranyldiphosphate Biosynthesis I (via Mevalonate)	0.648	0.154	#NUM!	IDI1,HMGCS1
Superpathway of Methionine Degradation	0.642	0.125	#NUM!	PRMT5,PCCB,PRMT1
Arginine Biosynthesis IV	0.604	0.25	#NUM!	ASS1
Superpathway of Citrulline Metabolism	0.604	0.25	#NUM!	ASS1
Thioredoxin Pathway	0.604	0.25	#NUM!	TXN
Methylmalonyl Pathway	0.604	0.25	#NUM!	PCCB
Trans, trans-farnesyl Diphosphate Biosynthesis	0.604	0.25	#NUM!	IDI1
Glutaryl-CoA Degradation	0.6	0.143	#NUM!	PARK7,HSD17B8
Methionine Degradation I (to Homocysteine)	0.6	0.143	#NUM!	PRMT5,PRMT1
Serotonin Receptor Signaling	0.6	0.143	#NUM!	SMOX,QDPR
LXR/RXR Activation	0.575	0.115	#NUM!	FDFT1,FASN,NGFR
Caveolar-mediated Endocytosis Signaling	0.575	0.105	#NUM!	COPZ1,FLNA,ITGA7,ACTG1
Tryptophan Degradation III (Eukaryotic)	0.556	0.133	#NUM!	PARK7,HSD17B8
Ethanol Degradation II	0.556	0.133	#NUM!	ALDH1B1,ALDH3A1
Glutamate Receptor Signaling	0.556	0.133	#NUM!	SLC1A4,DLG4
VDR/RXR Activation	0.551	0.103	#NUM!	SERPINB1,CCNC,PDGFA,CEBPB
Maturity Onset Diabetes of Young (MODY) Signaling	0.521	0.2	#NUM!	GAPDH
Glucose and Glucose-1-phosphate Degradation	0.521	0.2	#NUM!	PGM1
Ubiquinol-10 Biosynthesis (Eukaryotic)	0.521	0.2	#NUM!	COQ2
2-oxobutanoate Degradation I	0.521	0.2	#NUM!	PCCB
GDP-glucose Biosynthesis	0.521	0.2	#NUM!	PGM1
dTMP De Novo Biosynthesis	0.521	0.2	#NUM!	SHMT2
GDP-mannose Biosynthesis	0.521	0.2	#NUM!	PMM1
nNOS Signaling in Neurons	0.517	0.125	#NUM!	DLG4,CAPN2
Heparan Sulfate Biosynthesis (Late Stages)	0.517	0.125	#NUM!	CHST11,AARS
Cysteine Biosynthesis III (mammalia)	0.517	0.125	#NUM!	PRMT5,PRMT1
Iron homeostasis signaling pathway	0.467	0.087	#NUM!	FTL,PCBP1,PDGFA,HSPA9,BMP7,FTH1
Embryonic Stem Cell Differentiation into Cardiac Lineages	0.457	0.167	#NUM!	HOXB5
Pentose Phosphate Pathway	0.457	0.167	#NUM!	PGD
Heparan Sulfate Biosynthesis	0.449	0.111	#NUM!	CHST11,AARS
Salvage Pathways of Pyrimidine Ribonucleotides	0.446	0.0877	-2.236	NME1,UPP1,MAPK6,CDK4,IRAK1
Remodeling of Epithelial Adherens Junctions	0.442	0.0909	#NUM!	TUBA1B,NME1,ZYX,ACTG1
Acute Phase Response Signaling	0.408	0.0822	-1.342	FTL,C1S,NGFR,CEBPB,NOLC1,IRAK1
Assembly of RNA Polymerase I Complex	0.405	0.143	#NUM!	POLR1B
Fatty Acid Activation	0.405	0.143	#NUM!	SLC27A1
Ketogenesis	0.405	0.143	#NUM!	HMGCS1
γ-glutamyl Cycle	0.405	0.143	#NUM!	CHAC1
Guanosine Nucleotides Degradation III	0.405	0.143	#NUM!	NT5C
Toll-like Receptor Signaling	0.377	0.0882	#NUM!	UBA52,RPS27A,IRAK1
Type I Diabetes Mellitus Signaling	0.372	0.0833	#NUM!	NGFR,CYCS,HSPD1,IRAK1
Atherosclerosis Signaling	0.366	0.0952	#NUM!	PDGFA,TNFRSF12A
Netrin Signaling	0.366	0.0952	#NUM!	NFAT5,ENAH
Urate Biosynthesis/Inosine 5'-phosphate Degradation	0.361	0.125	#NUM!	NT5C
Dermatan Sulfate Biosynthesis (Late Stages)	0.361	0.125	#NUM!	CHST11
Superpathway of Melatonin Degradation	0.361	0.125	#NUM!	SMOX
PXR/RXR Activation	0.342	0.0909	#NUM!	ABCB1,PCK2
Fatty Acid β-oxidation I	0.342	0.0909	#NUM!	SLC27A1,HSD17B8
Granzyme A Signaling	0.323	0.111	#NUM!	NME1
Mitochondrial L-carnitine Shuttle Pathway	0.323	0.111	#NUM!	SLC27A1
Phenylalanine Degradation IV (Mammalian, via Side Chain)	0.323	0.111	#NUM!	SMOX
Adenosine Nucleotides Degradation II	0.323	0.111	#NUM!	NT5C
VEGF Signaling	0.316	0.0758	#NUM!	EIF1,EIF2B3,SFN,ACTG1,EIF2S2
TWEAK Signaling	0.3	0.0833	#NUM!	CYCS,TNFRSF12A
iNOS Signaling	0.3	0.0833	#NUM!	HMGA1,IRAK1
Stearate Biosynthesis I (Animals)	0.3	0.0833	#NUM!	FASN,SLC27A1
Amyotrophic Lateral Sclerosis Signaling	0.299	0.0755	0	GPX1,CAPN2,CYCS,SSR4
p38 MAPK Signaling	0.299	0.0755	-2	H3F3A/H3F3B,MAPKAPK3,ATF4,IRAK1
γ-linolenate Biosynthesis II (Animals)	0.292	0.1	#NUM!	SLC27A1
NAD Salvage Pathway II	0.292	0.1	#NUM!	NT5C
Colanic Acid Building Blocks Biosynthesis	0.292	0.1	#NUM!	PMM1
Chondroitin Sulfate Biosynthesis (Late Stages)	0.292	0.1	#NUM!	CHST11
Hepatic Fibrosis / Hepatic Stellate Cell Activation	0.274	0.0727	#NUM!	PDGFA,NGFR,COL9A3,MYH7B
NRF2-mediated Oxidative Stress Response	0.27	0.0698	-2.646	FTL,DNAJC19,CCT7,ATF4,JUND,TXN,SQSTM1,ACTG1,FTH1
Basal Cell Carcinoma Signaling	0.264	0.0769	#NUM!	BMP7,WNT6
Pyrimidine Ribonucleotides Interconversion	0.264	0.0769	#NUM!	SMARCA1,NME1
Cardiomyocyte Differentiation via BMP Receptors	0.264	0.0909	#NUM!	BMP7
Granzyme B Signaling	0.264	0.0909	#NUM!	CYCS
Purine Nucleotides De Novo Biosynthesis II	0.264	0.0909	#NUM!	ADSL
Cell Cycle: G1/S Checkpoint Regulation	0.262	0.0714	#NUM!	RPL11,PA2G4,PAK1IP1,CDK4
Systemic Lupus Erythematosus Signaling	0.258	0.0693	#NUM!	LSM6,PRPF19,NFAT5,SNRPF,SNRPE,LSM10,SNRPG
Induction of Apoptosis by HIV1	0.25	0.0714	#NUM!	NGFR,CYCS,SLC25A5
Tumoricidal Function of Hepatic Natural Killer Cells	0.24	0.0833	#NUM!	CYCS
Glutathione Redox Reactions I	0.24	0.0833	#NUM!	GPX1
Pyrimidine Deoxyribonucleotides De Novo Biosynthesis I	0.24	0.0833	#NUM!	NME1
Estrogen Biosynthesis	0.24	0.0833	#NUM!	HSD17B8
Chondroitin Sulfate Biosynthesis	0.24	0.0833	#NUM!	CHST11
Purine Nucleotides Degradation II (Aerobic)	0.24	0.0833	#NUM!	NT5C
Mechanisms of Viral Exit from Host Cells	0.233	0.0714	#NUM!	VPS25,ACTG1
Pyrimidine Ribonucleotides De Novo Biosynthesis	0.233	0.0714	#NUM!	SMARCA1,NME1
Role of p14/p19ARF in Tumor Suppression	0.233	0.0714	#NUM!	NPM1,NPM3
Cytotoxic T Lymphocyte-mediated Apoptosis of Target Cells	0.218	0.0769	#NUM!	CYCS
Dermatan Sulfate Biosynthesis	0.218	0.0769	#NUM!	CHST11
Inhibition of Matrix Metalloproteases	0.218	0.0769	#NUM!	HSPG2
RAN Signaling	0.199	0.0714	#NUM!	RAN
Role of JAK2 in Hormone-like Cytokine Signaling	0.199	0.0714	#NUM!	EPOR
Endoplasmic Reticulum Stress Pathway	0.199	0.0714	#NUM!	ATF4
Glucocorticoid Receptor Signaling	0	0.0395	#NUM!	NFAT5,PCK2,SMARCB1,KRT23,HSPA9,CEBPB,PLAU
Neuregulin Signaling	0	0.0351	#NUM!	DLG4,ERBB3
Circadian Rhythm Signaling	0	0.0667	#NUM!	ATF4
Leukocyte Extravasation Signaling	0	0.0222	#NUM!	CD44,ACTG1
Synaptic Long Term Potentiation	0	0.0167	#NUM!	ATF4
Axonal Guidance Signaling	0	0.0469	#NUM!	TUBA1B,NFAT5,PDGFA,NGFR,RACK1,BMP7,L1CAM,WNT6,SEMA3F
Actin Cytoskeleton Signaling	0	0.0331	#NUM!	PDGFA,FLNA,MYH7B,ACTG1
Huntington's Disease Signaling	0	0.0588	#NUM!	UBA52,RACK1,HSPA9,RPS27A,ATF4,DLG4,CAPN2,CYCS,ATP5F1E
PPARα/RXRα Activation	0	0.0215	#NUM!	FASN,SLC27A1
Aryl Hydrocarbon Receptor Signaling	0	0.0353	#NUM!	ALDH1B1,CDK4,ALDH3A1
p53 Signaling	0	0.0247	#NUM!	CDK4,SFN
Hepatic Cholestasis	0	0.06	#NUM!	ABCB1,NGFR,IRAK1
FXR/RXR Activation	0	0.0606	#NUM!	PCK2,FASN
Ceramide Signaling	0	0.0312	#NUM!	NGFR,CYCS
Tight Junction Signaling	0	0.0435	#NUM!	NGFR,CDK4,MYH7B,ACTG1
TR/RXR Activation	0	0.0625	#NUM!	ENO1,F10,FASN
Role of BRCA1 in DNA Damage Response	0	0.0328	#NUM!	SMARCB1,RBBP8
RAR Activation	0	0.0374	#NUM!	DHRS3,RDH10,SMARCB1,PRMT1
Erythropoietin Signaling	0	0.0192	#NUM!	EPOR
14-3-3-mediated Signaling	0	0.0244	#NUM!	TUBA1B,SFN
α-Adrenergic Signaling	0	0.0408	#NUM!	RACK1,PYGB
Clathrin-mediated Endocytosis Signaling	0	0.0367	#NUM!	PDGFA,UBA52,RPS27A,ACTG1
Fcγ Receptor-mediated Phagocytosis in Macrophages and Monocytes	0	0.0196	#NUM!	ACTG1
IL-8 Signaling	0	0.0381	#NUM!	RACK1,CSTB,EIF4EBP1,IRAK1
IL-12 Signaling and Production in Macrophages	0	0.0169	#NUM!	CEBPB
Role of PKR in Interferon Induction and Antiviral Response	0	0.0357	#NUM!	CYCS
TREM1 Signaling	0	0.0556	#NUM!	IRAK1
Role of NFAT in Regulation of the Immune Response	0	0.0208	#NUM!	NFAT5,RACK1
CCR5 Signaling in Macrophages	0	0.0323	#NUM!	RACK1
Calcium-induced T Lymphocyte Apoptosis	0	0.037	#NUM!	CAPN2
CD27 Signaling in Lymphocytes	0	0.0294	#NUM!	CYCS
Lymphotoxin β Receptor Signaling	0	0.0244	#NUM!	CYCS
IL-17 Signaling	0	0.0192	#NUM!	CEBPB
fMLP Signaling in Neutrophils	0	0.027	#NUM!	NFAT5,RACK1
CXCR4 Signaling	0	0.0111	#NUM!	RACK1
B Cell Activating Factor Signaling	0	0.0417	#NUM!	NFAT5
T Helper Cell Differentiation	0	0.0526	#NUM!	NGFR
CCR3 Signaling in Eosinophils	0	0.0145	#NUM!	RACK1
Oncostatin M Signaling	0	0.0435	#NUM!	PLAU
CD28 Signaling in T Helper Cells	0	0.0147	#NUM!	NFAT5
Virus Entry via Endocytic Pathways	0	0.029	#NUM!	FLNA,ACTG1
Dendritic Cell Maturation	0	0.0312	#NUM!	NGFR,ATF4
HIF1α Signaling	0	0.0462	#NUM!	MAPK6,LDHB,SLC2A3
Cellular Effects of Sildenafil (Viagra)	0	0.0465	#NUM!	MYH7B,ACTG1
Endothelin-1 Signaling	0	0.0125	#NUM!	MAPK6
Relaxin Signaling	0	0.0145	#NUM!	RACK1
Factors Promoting Cardiogenesis in Vertebrates	0	0.0213	#NUM!	BMP7
Agrin Interactions at Neuromuscular Junction	0	0.0476	#NUM!	ERBB3,ACTG1
Docosahexaenoic Acid (DHA) Signaling	0	0.0303	#NUM!	CYCS
Thrombin Signaling	0	0.00962	#NUM!	RACK1
Cardiac Hypertrophy Signaling	0	0.0248	#NUM!	MAPKAPK3,RACK1,EIF2B3
CDK5 Signaling	0	0.0492	#NUM!	LAMA5,NGFR,MAPK6
iCOS-iCOSL Signaling in T Helper Cells	0	0.0182	#NUM!	NFAT5
Molecular Mechanisms of Cancer	0	0.0214	#NUM!	PA2G4,CDK4,BMP7,CYCS,WNT6
Cell Cycle Regulation by BTG Family Proteins	0	0.0667	#NUM!	CDK4,PRMT1
Corticotropin Releasing Hormone Signaling	0	0.0377	#NUM!	ATF4,JUND
Mitotic Roles of Polo-Like Kinase	0	0.0196	#NUM!	PLK2
HMGB1 Signaling	0	0.0143	#NUM!	NGFR
FLT3 Signaling in Hematopoietic Progenitor Cells	0	0.0357	#NUM!	ATF4,EIF4EBP1
Polyamine Regulation in Colon Cancer	0	0.0588	#NUM!	ODC1
GNRH Signaling	0	0.0125	#NUM!	ATF4
Human Embryonic Stem Cell Pluripotency	0	0.05	#NUM!	PDGFA,BMP7,WNT6
Melanocyte Development and Pigmentation Signaling	0	0.0189	#NUM!	ATF4
DNA Methylation and Transcriptional Repression Signaling	0	0.05	#NUM!	H3F3A/H3F3B
ATM Signaling	0	0.0423	#NUM!	H2AFX,RBBP8,ATF4
Antiproliferative Role of Somatostatin Receptor 2	0	0.0244	#NUM!	RACK1
Androgen Signaling	0	0.0139	#NUM!	RACK1
Germ Cell-Sertoli Cell Junction Signaling	0	0.0294	#NUM!	TUBA1B,ZYX,ACTG1
Aldosterone Signaling in Epithelial Cells	0	0.043	#NUM!	HSPA9,DNAJC19,TRAP1,HSPD1
Role of NANOG in Mammalian Embryonic Stem Cell Pluripotency	0	0.0299	#NUM!	BMP7,WNT6
Prolactin Signaling	0	0.02	#NUM!	CEBPB
CREB Signaling in Neurons	0	0.0196	#NUM!	RACK1,ATF4
Melanoma Signaling	0	0.0233	#NUM!	CDK4
Prostate Cancer Signaling	0	0.0274	#NUM!	PA2G4,ATF4
Renal Cell Carcinoma Signaling	0	0.0339	#NUM!	UBA52,RPS27A
Small Cell Lung Cancer Signaling	0	0.0508	#NUM!	PA2G4,CDK4,CYCS
Glioma Signaling	0	0.0641	#NUM!	PA2G4,PDGFA,IDH3G,CDK4,IDH1
Acute Myeloid Leukemia Signaling	0	0.05	#NUM!	IDH3G,EIF4EBP1,IDH1
Bladder Cancer Signaling	0	0.0426	#NUM!	PA2G4,CDK4
Type II Diabetes Mellitus Signaling	0	0.0429	#NUM!	NGFR,SLC27A1,CEBPB
Chronic Myeloid Leukemia Signaling	0	0.0247	#NUM!	PA2G4,CDK4
Non-Small Cell Lung Cancer Signaling	0	0.0328	#NUM!	PA2G4,CDK4
Production of Nitric Oxide and Reactive Oxygen Species in Macrophages	0	0.0103	#NUM!	NGFR
p70S6K Signaling	0	0.0125	#NUM!	SFN
ERK5 Signaling	0	0.0465	#NUM!	ATF4,SFN
Colorectal Cancer Metastasis Signaling	0	0.0164	#NUM!	RACK1,WNT6
Myc Mediated Apoptosis Signaling	0	0.0377	#NUM!	CYCS,SFN
Pancreatic Adenocarcinoma Signaling	0	0.0253	#NUM!	PA2G4,CDK4
G Beta Gamma Signaling	0	0.0192	#NUM!	RACK1
G Protein Signaling Mediated by Tubby	0	0.0625	#NUM!	RACK1
Sphingosine-1-phosphate Signaling	0	0.0179	#NUM!	PDGFA
Crosstalk between Dendritic Cells and Natural Killer Cells	0	0.0455	#NUM!	ACTG1
ILK Signaling	0	0.0455	0.447	PARVB,FLNA,ATF4,MYH7B,ACTG1
FAK Signaling	0	0.0317	#NUM!	CAPN2,ACTG1
April Mediated Signaling	0	0.0417	#NUM!	NFAT5
Retinoic acid Mediated Apoptosis Signaling	0	0.0312	#NUM!	CYCS
AMPK Signaling	0	0.042	1	PCK2,FASN,SMARCB1,ATF4,EIF4EBP1
PAK Signaling	0	0.0364	#NUM!	PDGFA,PAK1IP1
Hereditary Breast Cancer Signaling	0	0.0625	#NUM!	NPM1,UBA52,H2AFX,SMARCB1,CDK4,RPS27A,SFN
Rac Signaling	0	0.0125	#NUM!	CD44
RhoA Signaling	0	0.0423	#NUM!	CDC42EP1,SEMA3F,ACTG1
Role of Osteoblasts, Osteoclasts and Chondrocytes in Rheumatoid Arthritis	0	0.0421	#NUM!	NFAT5,NGFR,BMP7,WNT6
Phospholipase C Signaling	0	0.0275	#NUM!	NFAT5,RACK1,ATF4
Ovarian Cancer Signaling	0	0.05	#NUM!	PA2G4,CD44,CDK4,WNT6
HER-2 Signaling in Breast Cancer	0	0.0179	#NUM!	ERBB3
Protein Kinase A Signaling	0	0.0495	-0.378	NFAT5,H3F3A/H3F3B,FLNA,NGFR,RACK1,TIMM50,ATF4,PYGB,SFN
Role of Macrophages, Fibroblasts and Endothelial Cells in Rheumatoid Arthritis	0	0.058	#NUM!	NFAT5,PDGFA,NGFR,ATF4,WNT6,CEBPB,CEBPG,IRAK1
Estrogen-Dependent Breast Cancer Signaling	0	0.037	#NUM!	ATF4,HSD17B8
Role of NFAT in Cardiac Hypertrophy	0	0.00901	#NUM!	RACK1
Glioma Invasiveness Signaling	0	0.0488	#NUM!	CD44,PLAU
IL-1 Signaling	0	0.04	#NUM!	RACK1,IRAK1
Breast Cancer Regulation by Stathmin1	0	0.0159	#NUM!	TUBA1B,RACK1
Glioblastoma Multiforme Signaling	0	0.0316	#NUM!	PDGFA,CDK4,WNT6
Neuroprotective Role of THOP1 in Alzheimer's Disease	0	0.0345	#NUM!	LONP1
Regulation of IL-2 Expression in Activated and Anergic T Lymphocytes	0	0.0196	#NUM!	NFAT5
Role of Wnt/GSK-3β Signaling in the Pathogenesis of Influenza	0	0.0357	#NUM!	WNT6
Nur77 Signaling in T Lymphocytes	0	0.0417	#NUM!	CYCS
PKCθ Signaling in T Lymphocytes	0	0.0141	#NUM!	NFAT5
TNFR1 Signaling	0	0.0294	#NUM!	CYCS
MSP-RON Signaling Pathway	0	0.0455	#NUM!	ACTG1
PI3K Signaling in B Lymphocytes	0	0.038	#NUM!	NFAT5,ATF5,ATF4
Inhibition of Angiogenesis by TSP1	0	0.0476	#NUM!	HSPG2
P2Y Purigenic Receptor Signaling Pathway	0	0.027	#NUM!	RACK1,ATF4
Cyclins and Cell Cycle Regulation	0	0.0469	#NUM!	MYT1,PA2G4,CDK4
Cell Cycle Control of Chromosomal Replication	0	0.0233	#NUM!	CDK4
Role of Tissue Factor in Cancer	0	0.0149	#NUM!	F10
IL-17A Signaling in Fibroblasts	0	0.0526	#NUM!	CEBPB
Role of IL-17F in Allergic Inflammatory Airway Diseases	0	0.0556	#NUM!	ATF4
Dopamine-DARPP32 Feedback in cAMP Signaling	0	0.0137	#NUM!	ATF4
NGF Signaling	0	0.026	#NUM!	NGFR,ATF4
Paxillin Signaling	0	0.0328	#NUM!	ITGA7,ACTG1
Signaling by Rho Family GTPases	0	0.0221	#NUM!	RACK1,CDC42EP1,ACTG1
RhoGDI Signaling	0	0.0349	#NUM!	RACK1,CD44,ACTG1
Sertoli Cell-Sertoli Cell Junction Signaling	0	0.0211	#NUM!	TUBA1B,ACTG1
Gap Junction Signaling	0	0.0312	#NUM!	TUBA1B,ACTG1,GJC1
Telomerase Signaling	0	0.0128	#NUM!	DKC1
eNOS Signaling	0	0.0448	#NUM!	AQP3,AQP7,HSPA9
Ephrin A Signaling	0	0.0345	#NUM!	NGFR
Ephrin B Signaling	0	0.0256	#NUM!	RACK1
ErbB Signaling	0	0.0164	#NUM!	ERBB3
ErbB2-ErbB3 Signaling	0	0.0208	#NUM!	ERBB3
Estrogen-mediated S-phase Entry	0	0.0455	#NUM!	CDK4
GADD45 Signaling	0	0.0588	#NUM!	CDK4
GDNF Family Ligand-Receptor Interactions	0	0.0208	#NUM!	GFRA3
CDP-diacylglycerol Biosynthesis I	0	0.0625	#NUM!	CRLS1
tRNA Splicing	0	0.0625	#NUM!	TSEN15
D-myo-inositol-5-phosphate Metabolism	0	0.0241	#NUM!	NUDT3,NT5C
Pyridoxal 5'-phosphate Salvage Pathway	0	0.0682	#NUM!	MAPK6,CDK4,IRAK1
Triacylglycerol Degradation	0	0.0667	#NUM!	AARS
Phosphatidylglycerol Biosynthesis II (Non-plastidic)	0	0.0556	#NUM!	CRLS1
D-myo-inositol (1,4,5,6)-Tetrakisphosphate Biosynthesis	0	0.0263	#NUM!	NUDT3,NT5C
Superpathway of Inositol Phosphate Compounds	0	0.0256	#NUM!	NUDT3,ERBB3,NT5C
D-myo-inositol (3,4,5,6)-tetrakisphosphate Biosynthesis	0	0.0263	#NUM!	NUDT3,NT5C
TCA Cycle II (Eukaryotic)	0	0.0526	#NUM!	IDH3G
3-phosphoinositide Degradation	0	0.0353	#NUM!	NUDT3,MTMR1,NT5C
3-phosphoinositide Biosynthesis	0	0.0294	#NUM!	NUDT3,ERBB3,NT5C
Triacylglycerol Biosynthesis	0	0.0476	#NUM!	CRLS1
Antioxidant Action of Vitamin C	0	0.05	#NUM!	TXN,SLC2A3
DNA damage-induced 14-3-3σ Signaling	0	0.0625	#NUM!	SFN
Epithelial Adherens Junction Signaling	0	0.0465	#NUM!	TUBA1B,ZYX,MYH7B,ACTG1
Gαi Signaling	0	0.0238	#NUM!	RACK1
Gαq Signaling	0	0.0132	#NUM!	RACK1
Gαs Signaling	0	0.0541	#NUM!	RACK1,ATF4
Regulation of Cellular Mechanics by Calpain Protease	0	0.0588	#NUM!	CDK4,CAPN2
Agranulocyte Adhesion and Diapedesis	0	0.0476	#NUM!	MYH7B,ACTG1
Granulocyte Adhesion and Diapedesis	0	0.027	#NUM!	NGFR
Regulation of the Epithelial-Mesenchymal Transition Pathway	0	0.00971	#NUM!	WNT6
Tec Kinase Signaling	0	0.0256	#NUM!	RACK1,ACTG1
UVA-Induced MAPK Signaling	0	0.0149	#NUM!	CYCS
UVB-Induced MAPK Signaling	0	0.05	#NUM!	H3F3A/H3F3B,EIF4EBP1
STAT3 Pathway	0	0.0169	#NUM!	NGFR
Adipogenesis pathway	0	0.0326	#NUM!	TXNIP,BMP7,CEBPB
HIPPO signaling	0	0.0484	#NUM!	CD44,DLG4,SFN
PCP pathway	0	0.069	#NUM!	WNT6,JUND
Wnt/Ca+ pathway	0	0.069	#NUM!	NFAT5,ATF4
Estrogen Receptor Signaling	0	0.0606	#NUM!	H3F3A/H3F3B,CCNC,PCK2,PHB2,MED16,MED27
ERK/MAPK Signaling	0	0.0261	#NUM!	H3F3A/H3F3B,ATF4,EIF4EBP1
PI3K/AKT Signaling	0	0.0217	#NUM!	SFN,EIF4EBP1
PTEN Signaling	0	0.0118	#NUM!	NGFR
Cardiac β-adrenergic Signaling	0	0.0161	#NUM!	RACK1
Protein Ubiquitination Pathway	0	0.0415	#NUM!	PSMC1,UBA52,HSPA9,DNAJC19,TRAP1,RPS27A,HSPD1,PSMD8
Amyloid Processing	0	0.0333	#NUM!	CAPN2
FGF Signaling	0	0.0192	#NUM!	ATF4
JAK/Stat Signaling	0	0.0182	#NUM!	CEBPB
Cell Cycle: G2/M DNA Damage Checkpoint Regulation	0	0.0233	#NUM!	SFN
GABA Receptor Signaling	0	0.069	#NUM!	UBA52,RPS27A
Xenobiotic Metabolism Signaling	0	0.0462	#NUM!	ALDH1B1,ABCB1,FTL,SMOX,CHST11,ALDH3A1
IL-4 Signaling	0	0.0392	#NUM!	NFAT5,HMGA1
B Cell Receptor Signaling	0	0.0187	#NUM!	NFAT5,ATF4
Wnt/β-catenin Signaling	0	0.0667	1	AXIN2,UBA52,CD44,RPS27A,WNT6,RUVBL2
Insulin Receptor Signaling	0	0.0222	#NUM!	EIF2B3,EIF4EBP1
Neurotrophin/TRK Signaling	0	0.0588	#NUM!	SPRY1,NGFR,ATF4
Integrin Signaling	0	0.0413	0	PARVB,ZYX,CAPN2,ITGA7,ACTG1
Death Receptor Signaling	0	0.0303	#NUM!	CYCS,ACTG1
PPAR Signaling	0	0.04	#NUM!	PDGFA,NGFR
IGF-1 Signaling	0	0.0267	#NUM!	SFN,IGFBP2
Dopamine Receptor Signaling	0	0.0513	#NUM!	SMOX,QDPR
cAMP-mediated signaling	0	0.0149	#NUM!	ATF4
TGF-β Signaling	0	0.0333	#NUM!	BMP7,PMEPA1
Apoptosis Signaling	0	0.0323	#NUM!	CAPN2,CYCS
NF-κB Signaling	0	0.0211	#NUM!	NGFR,IRAK1
Hypoxia Signaling in the Cardiovascular System	0	0.0175	#NUM!	ATF4
T Cell Receptor Signaling	0	0.0169	#NUM!	NFAT5
G-Protein Coupled Receptor Signaling	0	0.0102	#NUM!	ATF4
IL-6 Signaling	0	0.0417	#NUM!	ABCB1,NGFR,CEBPB
PDGF Signaling	0	0.0161	#NUM!	PDGFA
BMP signaling pathway	0	0.0222	#NUM!	BMP7
GPCR-Mediated Integration of Enteroendocrine Signaling Exemplified by an L Cell	0	0.04	#NUM!	GAL
Phagosome Maturation	0	0.012	#NUM!	TUBA1B
autophagy	0	0.0345	#NUM!	SQSTM1
Macropinocytosis Signaling	0	0.0227	#NUM!	PDGFA
Cancer Drug Resistance By Drug Efflux	0	0.0294	#NUM!	ABCB1
Sumoylation Pathway	0	0.0429	#NUM!	SUMO3,RAN,SUMO2
Osteoarthritis Pathway	0	0.0238	#NUM!	ATF4,CEBPB
GP6 Signaling Pathway	0	0.0588	#NUM!	LAMB2,LAMA5,COL9A3
Neuroinflammation Signaling Pathway	0	0.0354	-2	NFAT5,MAPK6,ATF4,IRAK1
Opioid Signaling Pathway	0	0.0202	#NUM!	MAPK6,ATF4
Adrenomedullin signaling pathway	0	0.0222	#NUM!	MAPK6,CEBPB
Calcium Signaling	0	0.0423	#NUM!	NFAT5,ATF4,MYH7B
GM-CSF Signaling	0	0.0208	#NUM!	RACK1
Ephrin Receptor Signaling	0	0.033	#NUM!	PDGFA,RACK1,ATF4
