# Supplementary material for: Transcriptome profiling unveils GAP43 regulates ABC transporters and EIF2 signaling in colorectal cancer cells
Source: BMC Cancer. 2021 Jan 5;21:24. doi: 10.1186/s12885-020-07728-x (PMC7786480; doi:10.1186/s12885-020-07728-x)
Supplement: Supplementary file 10 — Additional file 10: Supplementary Table S6. Clinical Information of three CRC samples used in expression analysis of GAP43. [file 12885_2020_7728_MOESM10_ESM.xlsx]

## Sheet: Sheet1
Supplementary Table S6 Three CRC samples used in expression analysis of GAP43
Patient	Tumor_type	Gender	Age_at_initial_pathologic_diagnosis	Histological_type	Primary_tumor_ pathologic_spread	Tumor_stage	alcohol consumption	vital_status	Written informed consent for publication of their clinical details
HCC001	Primary colon cancer	MALE	72	Colorectal Adenocarcinoma	Invasive type, differentiated adenocarcinoma	T4N1M1; III	YES	DEAD	YES
HCC002	Primary rectal cancer	FEMALE	68	Colorectal Adenocarcinoma	Invasive type, differentiated adenocarcinoma	T4N0M0; II	NO	DEAD	YES
HCC003	Primary colon cancer	MALE	58	Colorectal Adenocarcinoma	Invasive type, differentiated adenocarcinoma	T4N1M1; III	YES	LIVING	YES
