# Supplementary material for: Transcriptome profiling unveils GAP43 regulates ABC transporters and EIF2 signaling in colorectal cancer cells
Source: BMC Cancer. 2021 Jan 5;21:24. doi: 10.1186/s12885-020-07728-x (PMC7786480; doi:10.1186/s12885-020-07728-x)
Supplement: Supplementary file 11 — Additional file 11: Supplementary Table S7. Primers for qRT-PCR. [file 12885_2020_7728_MOESM11_ESM.xlsx]

## Sheet: Sheet1
Supplementary Table S7 qRT-PCR Primers.
GAP43	F99	GGCCGCAACCAAAATTCAGG
	R265	CGGCAGTAGTGGTGCCTTC
GAPDH	F371	ACAACTTTGGTATCGTGGAAGG
	R471	GCCATCACGCCACAGTTTC
FILIP1L	F753	ACAGCTCACCCTTCAAAGACA
	R881	TCCTTCTCTAGTCTGGTTGCC
ABCB1	F380	TTGCTGCTTACATTCAGGTTTCA
	R488	AGCCTATCTCCTGTCGCATTA
ABCC4	F210	AGCTGAGAATGACGCACAGAA
	R334	ATATGGGCTGGATTACTTTGGC
ABCC6	F215	AGATGGTGCTTGGATTCGCC
	R334	GCCACACAGTAGGATGAATGAG
CD55	F150	AGGCCGTACAAGTTTTCCCG
	R229	CCTTCTCGCCAGGAATTTTCAC
S100A14	F115	GAGACGCTGACCCCTTCTG
	R279	CTTGGCCGCTTCTCCAATCA
RUVBL1	F14	AGGTGAAGAGCACTACGAAGA
	R160	CTACTATGACGCCACATGCCT
